# Supplementary material for: Electron-donating amine-interlayer induced n-type doping of polymer:nonfullerene blends for efficient narrowband near-infrared photo-detection
Source: Nat Commun. 2022 Sep 3;13:5194. doi: 10.1038/s41467-022-32845-5 (PMC9440933; doi:10.1038/s41467-022-32845-5)
Supplement: Supplementary file 3 — Source Data [file 41467_2022_32845_MOESM3_ESM.xlsx]

## Sheet: Fig.1a
Left side of Fig.1a: computed spectrally and spatially resolved energy absorption profile					right side of Fig.1a: computed band diagram
wavelength (nm)	position in the AL (nm)	Absorption (arb. units)			Energy (eV)	Position in Active Layer (nm)	Energy (eV)	Position in Active Layer (nm)
300	500	1.47556e-05			0.02591	497.5	-0.96828	497.5
300	495	1.50772e-05			0.09066	492.5	-0.90353	492.5
300	490	1.54482e-05			0.15134	487.5	-0.84285	487.5
300	485	1.59255e-05			0.20979	482.5	-0.7844	482.5
300	480	1.65582e-05			0.26588	477.5	-0.72831	477.5
300	475	1.73814e-05			0.3196	472.5	-0.67459	472.5
300	470	1.8412e-05			0.37096	467.5	-0.62322	467.5
300	465	1.96471e-05			0.41996	462.5	-0.57423	462.5
300	460	2.10643e-05			0.4666	457.5	-0.52759	457.5
300	455	2.26255e-05			0.51088	452.5	-0.48331	452.5
300	450	2.42817e-05			0.55279	447.5	-0.4414	447.5
300	445	2.59796e-05			0.59235	442.5	-0.40184	442.5
300	440	2.76692e-05			0.62954	437.5	-0.36465	437.5
300	435	2.93103e-05			0.66436	432.5	-0.32983	432.5
300	430	3.08783e-05			0.69683	427.5	-0.29736	427.5
300	425	3.23675e-05			0.72694	422.5	-0.26725	422.5
300	420	3.37927e-05			0.75468	417.5	-0.23951	417.5
300	415	3.51879e-05			0.78006	412.5	-0.21413	412.5
300	410	3.6602e-05			0.80309	407.5	-0.1911	407.5
300	405	3.80938e-05			0.82377	402.5	-0.17042	402.5
300	400	3.97249e-05			0.84213	397.5	-0.15206	397.5
300	395	4.15525e-05			0.8582	392.5	-0.13599	392.5
300	390	4.36226e-05			0.87205	387.5	-0.12214	387.5
300	385	4.59654e-05			0.8838	382.5	-0.11039	382.5
300	380	4.85919e-05			0.89358	377.5	-0.10061	377.5
300	375	5.14934e-05			0.90158	372.5	-0.09261	372.5
300	370	5.46432e-05			0.90801	367.5	-0.08618	367.5
300	365	5.80017e-05			0.91311	362.5	-0.08108	362.5
300	360	6.15214e-05			0.91709	357.5	-0.0771	357.5
300	355	6.51548e-05			0.92017	352.5	-0.07402	352.5
300	350	6.8861e-05			0.92252	347.5	-0.07167	347.5
300	345	7.26124e-05			0.92431	342.5	-0.06988	342.5
300	340	7.63992e-05			0.92566	337.5	-0.06853	337.5
300	335	8.02319e-05			0.92667	332.5	-0.06752	332.5
300	330	8.41414e-05			0.92743	327.5	-0.06676	327.5
300	325	8.81763e-05			0.92799	322.5	-0.0662	322.5
300	320	9.23985e-05			0.92841	317.5	-0.06578	317.5
300	315	9.68763e-05			0.92872	312.5	-0.06546	312.5
300	310	0.000101678			0.92896	307.5	-0.06523	307.5
300	305	0.000106864			0.92913	302.5	-0.06506	302.5
300	300	0.000112482			0.92926	297.5	-0.06493	297.5
300	295	0.000118562			0.92935	292.5	-0.06484	292.5
300	290	0.000125114			0.92942	287.5	-0.06477	287.5
300	285	0.000132132			0.92948	282.5	-0.06471	282.5
300	280	0.000139591			0.92951	277.5	-0.06467	277.5
300	275	0.000147459			0.92954	272.5	-0.06465	272.5
300	270	0.0001557			0.92956	267.5	-0.06462	267.5
300	265	0.000164279			0.92958	262.5	-0.06461	262.5
300	260	0.000173177			0.92959	257.5	-0.0646	257.5
300	255	0.000182387			0.9296	252.5	-0.06459	252.5
300	250	0.000191923			0.92961	247.5	-0.06458	247.5
300	245	0.000201823			0.92961	242.5	-0.06458	242.5
300	240	0.000212142			0.92962	237.5	-0.06457	237.5
300	235	0.000222952			0.92962	232.5	-0.06457	232.5
300	230	0.000234339			0.92962	227.5	-0.06457	227.5
300	225	0.00024639			0.92962	222.5	-0.06457	222.5
300	220	0.000259189			0.92962	217.5	-0.06457	217.5
300	215	0.000272814			0.92963	212.5	-0.06456	212.5
300	210	0.000287324			0.92963	207.5	-0.06456	207.5
300	205	0.000302765			0.92963	202.5	-0.06456	202.5
300	200	0.000319161			0.92963	197.5	-0.06456	197.5
300	195	0.000336522			0.92963	192.5	-0.06456	192.5
300	190	0.000354848			0.92963	187.5	-0.06456	187.5
300	185	0.00037413			0.92963	182.5	-0.06456	182.5
300	180	0.000394363			0.92963	177.5	-0.06456	177.5
300	175	0.000415551			0.92963	172.5	-0.06456	172.5
300	170	0.000437712			0.92963	167.5	-0.06456	167.5
300	165	0.000460886			0.92963	162.5	-0.06456	162.5
300	160	0.000485136			0.92963	157.5	-0.06456	157.5
300	155	0.000510545			0.92963	152.5	-0.06456	152.5
300	150	0.000537221			0.92964	147.5	-0.06455	147.5
300	145	0.000565286			0.92964	142.5	-0.06455	142.5
300	140	0.000594871			0.92964	137.5	-0.06455	137.5
300	135	0.000626113			0.92965	132.5	-0.06454	132.5
300	130	0.000659143			0.92965	127.5	-0.06454	127.5
300	125	0.000694082			0.92966	122.5	-0.06453	122.5
300	120	0.000731041			0.92967	117.5	-0.06452	117.5
300	115	0.000770112			0.92969	112.5	-0.0645	112.5
300	110	0.000811375			0.92971	107.5	-0.06448	107.5
300	105	0.000854898			0.92973	102.5	-0.06446	102.5
300	100	0.000900746			0.92977	97.5	-0.06442	97.5
300	95	0.000948984			0.92982	92.5	-0.06437	92.5
300	90	0.000999685			0.92989	87.5	-0.0643	87.5
300	85	0.00105			0.92998	82.5	-0.06421	82.5
300	80	0.00111			0.9301	77.5	-0.06409	77.5
300	75	0.00117			0.93027	72.5	-0.06392	72.5
300	70	0.00123			0.9305	67.5	-0.06369	67.5
300	65	0.00129			0.93081	62.5	-0.06338	62.5
300	60	0.00136			0.93123	57.5	-0.06296	57.5
300	55	0.00143			0.9318	52.5	-0.06239	52.5
300	50	0.00151			0.93257	47.5	-0.06162	47.5
300	45	0.00159			0.93364	42.5	-0.06055	42.5
300	40	0.00167			0.9351	37.5	-0.05909	37.5
300	35	0.00176			0.93711	32.5	-0.05708	32.5
300	30	0.00186			0.93992	27.5	-0.05427	27.5
300	25	0.00196			0.94389	22.5	-0.0503	22.5
300	20	0.00206			0.9496	17.5	-0.04459	17.5
300	15	0.00217			0.95807	12.5	-0.03612	12.5
300	10	0.00229			0.9713	7.5	-0.02289	7.5
300	5	0.00241			0.99419	2.5	0	2.5
300	-6.78624e-15	0.00254
304	500	1.6022e-05
304	495	1.58762e-05
304	490	1.60422e-05
304	485	1.66158e-05
304	480	1.76478e-05
304	475	1.91378e-05
304	470	2.10352e-05
304	465	2.32452e-05
304	460	2.56413e-05
304	455	2.80816e-05
304	450	3.04268e-05
304	445	3.25583e-05
304	440	3.43932e-05
304	435	3.58951e-05
304	430	3.70797e-05
304	425	3.80126e-05
304	420	3.88022e-05
304	415	3.95863e-05
304	410	4.05159e-05
304	405	4.17364e-05
304	400	4.33704e-05
304	395	4.5503e-05
304	390	4.81718e-05
304	385	5.1363e-05
304	380	5.5014e-05
304	375	5.9022e-05
304	370	6.32578e-05
304	365	6.75827e-05
304	360	7.18674e-05
304	355	7.60086e-05
304	350	7.99435e-05
304	345	8.36584e-05
304	340	8.7192e-05
304	335	9.06316e-05
304	330	9.41037e-05
304	325	9.77591e-05
304	320	0.000101756
304	315	0.000106242
304	310	0.000111337
304	305	0.000117118
304	300	0.000123615
304	295	0.000130806
304	290	0.000138624
304	285	0.000146965
304	280	0.000155707
304	275	0.000164722
304	270	0.0001739
304	265	0.000183162
304	260	0.000192474
304	255	0.000201855
304	250	0.000211374
304	245	0.000221147
304	240	0.000231328
304	235	0.000242089
304	230	0.000253604
304	225	0.000266031
304	220	0.000279497
304	215	0.000294084
304	210	0.000309827
304	205	0.00032671
304	200	0.000344677
304	195	0.00036364
304	190	0.0003835
304	185	0.000404161
304	180	0.00042555
304	175	0.000447634
304	170	0.000470428
304	165	0.000494001
304	160	0.000518476
304	155	0.00054402
304	150	0.000570835
304	145	0.000599136
304	140	0.000629137
304	135	0.000661035
304	130	0.000694991
304	125	0.000731121
304	120	0.000769497
304	115	0.000810144
304	110	0.000853053
304	105	0.000898192
304	100	0.000945527
304	95	0.000995036
304	90	0.00105
304	85	0.0011
304	80	0.00116
304	75	0.00122
304	70	0.00128
304	65	0.00134
304	60	0.00141
304	55	0.00148
304	50	0.00156
304	45	0.00164
304	40	0.00172
304	35	0.00181
304	30	0.0019
304	25	0.002
304	20	0.00211
304	15	0.00222
304	10	0.00233
304	5	0.00245
304	-6.78624e-15	0.00258
308	500	3.83594e-05
308	495	3.64071e-05
308	490	3.58527e-05
308	485	3.70435e-05
308	480	4.01272e-05
308	475	4.50344e-05
308	470	5.14878e-05
308	465	5.90369e-05
308	460	6.71144e-05
308	455	7.51066e-05
308	450	8.24297e-05
308	445	8.86022e-05
308	440	9.33055e-05
308	435	9.64238e-05
308	430	9.80592e-05
308	425	9.85209e-05
308	420	9.82877e-05
308	415	9.79512e-05
308	410	9.81441e-05
308	405	9.94636e-05
308	400	0.0001024
308	395	0.000107279
308	390	0.00011422
308	385	0.000123128
308	380	0.000133702
308	375	0.000145478
308	370	0.000157885
308	365	0.000170321
308	360	0.000182223
308	355	0.000193145
308	350	0.00020281
308	345	0.000211151
308	340	0.000218319
308	335	0.000224666
308	330	0.000230709
308	325	0.000237066
308	320	0.000244386
308	315	0.000253269
308	310	0.0002642
308	305	0.00027749
308	300	0.000293245
308	295	0.000311352
308	290	0.000331504
308	285	0.000353235
308	280	0.000375989
308	275	0.000399188
308	270	0.00042231
308	265	0.000444961
308	260	0.000466923
308	255	0.000488196
308	250	0.000508996
308	245	0.000529738
308	240	0.000550996
308	235	0.000573433
308	230	0.000597733
308	225	0.000624523
308	220	0.000654303
308	215	0.000687397
308	210	0.000723921
308	205	0.000763777
308	200	0.000806678
308	195	0.000852195
308	190	0.000899817
308	185	0.000949029
308	180	0.000999388
308	175	0.00105
308	170	0.0011
308	165	0.00116
308	160	0.00121
308	155	0.00126
308	150	0.00132
308	145	0.00138
308	140	0.00145
308	135	0.00152
308	130	0.00159
308	125	0.00167
308	120	0.00176
308	115	0.00185
308	110	0.00195
308	105	0.00205
308	100	0.00216
308	95	0.00227
308	90	0.00239
308	85	0.00251
308	80	0.00263
308	75	0.00276
308	70	0.00289
308	65	0.00303
308	60	0.00318
308	55	0.00333
308	50	0.0035
308	45	0.00367
308	40	0.00385
308	35	0.00405
308	30	0.00425
308	25	0.00447
308	20	0.00469
308	15	0.00493
308	10	0.00519
308	5	0.00545
308	-6.78624e-15	0.00572
312	500	4.19446e-05
312	495	3.74233e-05
312	490	3.49431e-05
312	485	3.50894e-05
312	480	3.81466e-05
312	475	4.4064e-05
312	470	5.24632e-05
312	465	6.26841e-05
312	460	7.38654e-05
312	455	8.5049e-05
312	450	9.52966e-05
312	445	0.000103804
312	440	0.000109997
312	435	0.000113605
312	430	0.000114691
312	425	0.000113649
312	420	0.000111155
312	415	0.000108085
312	410	0.000105416
312	405	0.000104106
312	400	0.00010498
312	395	0.000108633
312	390	0.000115361
312	385	0.000125125
312	380	0.000137556
312	375	0.000152007
312	370	0.000167626
312	365	0.000183467
312	360	0.0001986
312	355	0.000212229
312	350	0.000223792
312	345	0.000233026
312	340	0.000240004
312	335	0.000245129
312	330	0.000249089
312	325	0.000252775
312	320	0.000257178
312	315	0.000263271
312	310	0.000271898
312	305	0.000283676
312	300	0.000298919
312	295	0.00031761
312	290	0.000339405
312	285	0.000363679
312	280	0.000389604
312	275	0.000416256
312	270	0.000442729
312	265	0.000468253
312	260	0.000492287
312	255	0.000514595
312	250	0.000535276
312	245	0.000554761
312	240	0.000573767
312	235	0.000593219
312	230	0.000614141
312	225	0.000637545
312	220	0.000664317
312	215	0.000695113
312	210	0.000730295
312	205	0.000769894
312	200	0.000813615
312	195	0.000860884
312	190	0.000910926
312	185	0.000962871
312	180	0.00102
312	175	0.00107
312	170	0.00112
312	165	0.00118
312	160	0.00123
312	155	0.00128
312	150	0.00134
312	145	0.00139
312	140	0.00145
312	135	0.00152
312	130	0.00158
312	125	0.00166
312	120	0.00174
312	115	0.00183
312	110	0.00193
312	105	0.00203
312	100	0.00213
312	95	0.00224
312	90	0.00236
312	85	0.00248
312	80	0.0026
312	75	0.00272
312	70	0.00285
312	65	0.00298
312	60	0.00312
312	55	0.00326
312	50	0.00341
312	45	0.00357
312	40	0.00374
312	35	0.00392
312	30	0.00411
312	25	0.00432
312	20	0.00453
312	15	0.00476
312	10	0.005
312	5	0.00525
312	-6.78624e-15	0.00551
316	500	8.99621e-05
316	495	7.54418e-05
316	490	6.56255e-05
316	485	6.22112e-05
316	480	6.61691e-05
316	475	7.76287e-05
316	470	9.58645e-05
316	465	0.000119383
316	460	0.0001461
316	455	0.000173591
316	450	0.000199377
316	445	0.000221219
316	440	0.000237386
316	435	0.000246862
316	430	0.000249466
316	425	0.000245876
316	420	0.000237552
316	415	0.000226564
316	410	0.000215351
316	405	0.000206434
316	400	0.00020212
316	395	0.000204232
316	390	0.000213898
316	385	0.000231419
316	380	0.000256235
316	375	0.000286997
316	370	0.000321728
316	365	0.000358061
316	360	0.000393524
316	355	0.000425833
316	350	0.000453167
316	345	0.000474392
316	340	0.00048919
316	335	0.000498113
316	330	0.000502512
316	325	0.000504388
316	320	0.00050616
316	315	0.000510384
316	310	0.000519455
316	305	0.000535333
316	300	0.000559314
316	295	0.000591887
316	290	0.00063268
316	285	0.000680513
316	280	0.000733544
316	275	0.000789498
316	270	0.000845938
316	265	0.00090057
316	260	0.000951517
316	255	0.000997552
316	250	0.00104
316	245	0.00107
316	240	0.00111
316	235	0.00114
316	230	0.00117
316	225	0.0012
316	220	0.00124
316	215	0.00129
316	210	0.00135
316	205	0.00142
316	200	0.0015
316	195	0.00158
316	190	0.00168
316	185	0.00178
316	180	0.00188
316	175	0.00199
316	170	0.00209
316	165	0.00219
316	160	0.00229
316	155	0.00238
316	150	0.00248
316	145	0.00257
316	140	0.00267
316	135	0.00278
316	130	0.00289
316	125	0.00302
316	120	0.00315
316	115	0.0033
316	110	0.00347
316	105	0.00365
316	100	0.00384
316	95	0.00404
316	90	0.00425
316	85	0.00447
316	80	0.00469
316	75	0.00491
316	70	0.00514
316	65	0.00537
316	60	0.0056
316	55	0.00585
316	50	0.0061
316	45	0.00636
316	40	0.00664
316	35	0.00694
316	30	0.00726
316	25	0.0076
316	20	0.00797
316	15	0.00836
316	10	0.00877
316	5	0.0092
316	-6.78624e-15	0.00965
320	500	0.00017589
320	495	0.000139776
320	490	0.000111535
320	485	9.52716e-05
320	480	9.37494e-05
320	475	0.000108071
320	470	0.000137554
320	465	0.000179808
320	460	0.000231017
320	455	0.000286386
320	450	0.000340695
320	445	0.00038891
320	440	0.000426768
320	435	0.000451275
320	430	0.000461058
320	425	0.000456523
320	420	0.000439814
320	415	0.000414566
320	410	0.000385488
320	405	0.000357818
320	400	0.00033672
320	395	0.000326689
320	390	0.000331032
320	385	0.000351491
320	380	0.000388043
320	375	0.000438906
320	370	0.000500755
320	365	0.000569109
320	360	0.000638857
320	355	0.000704856
320	350	0.000762537
320	345	0.000808434
320	340	0.000840601
320	335	0.000858838
320	330	0.000864722
320	325	0.000861433
320	320	0.000853393
320	315	0.000845757
320	310	0.000843829
320	305	0.000852447
320	300	0.00087544
320	295	0.000915184
320	290	0.000972344
320	285	0.00105
320	280	0.00113
320	275	0.00123
320	270	0.00133
320	265	0.00143
320	260	0.00153
320	255	0.00161
320	250	0.00169
320	245	0.00175
320	240	0.0018
320	235	0.00184
320	230	0.00188
320	225	0.00192
320	220	0.00196
320	215	0.00201
320	210	0.00208
320	205	0.00217
320	200	0.00228
320	195	0.00241
320	190	0.00255
320	185	0.00271
320	180	0.00288
320	175	0.00305
320	170	0.00323
320	165	0.00339
320	160	0.00356
320	155	0.00371
320	150	0.00385
320	145	0.00399
320	140	0.00412
320	135	0.00426
320	130	0.00441
320	125	0.00457
320	120	0.00475
320	115	0.00495
320	110	0.00518
320	105	0.00544
320	100	0.00571
320	95	0.00601
320	90	0.00633
320	85	0.00666
320	80	0.007
320	75	0.00734
320	70	0.00768
320	65	0.00803
320	60	0.00837
320	55	0.00871
320	50	0.00906
320	45	0.00943
320	40	0.0098
320	35	0.0102
320	30	0.01063
320	25	0.01109
320	20	0.01159
320	15	0.01213
320	10	0.0127
320	5	0.01332
320	-6.78624e-15	0.01396
324	500	0.000312682
324	495	0.00023574
324	490	0.00017079
324	485	0.000126294
324	480	0.000108453
324	475	0.00012051
324	470	0.000162379
324	465	0.000230655
324	460	0.00031901
324	455	0.000418912
324	450	0.000520598
324	445	0.00061419
324	440	0.000690823
324	435	0.000743655
324	430	0.000768651
324	425	0.000765045
324	420	0.00073543
324	415	0.000685469
324	410	0.000623253
324	405	0.000558383
324	400	0.000500884
324	395	0.000460068
324	390	0.000443479
324	385	0.000456037
324	380	0.000499487
324	375	0.000572205
324	370	0.000669385
324	365	0.0007836
324	360	0.000905644
324	355	0.00103
324	350	0.00113
324	345	0.00122
324	340	0.00129
324	335	0.00132
324	330	0.00133
324	325	0.00132
324	320	0.00129
324	315	0.00125
324	310	0.00122
324	305	0.0012
324	300	0.0012
324	295	0.00123
324	290	0.00129
324	285	0.00139
324	280	0.00151
324	275	0.00166
324	270	0.00182
324	265	0.00198
324	260	0.00214
324	255	0.00229
324	250	0.00241
324	245	0.00251
324	240	0.00259
324	235	0.00264
324	230	0.00268
324	225	0.0027
324	220	0.00273
324	215	0.00277
324	210	0.00282
324	205	0.00291
324	200	0.00303
324	195	0.00318
324	190	0.00337
324	185	0.00359
324	180	0.00383
324	175	0.00408
324	170	0.00434
324	165	0.00459
324	160	0.00483
324	155	0.00506
324	150	0.00526
324	145	0.00544
324	140	0.0056
324	135	0.00576
324	130	0.00592
324	125	0.00609
324	120	0.00627
324	115	0.00649
324	110	0.00675
324	105	0.00705
324	100	0.00739
324	95	0.00777
324	90	0.00818
324	85	0.00862
324	80	0.00908
324	75	0.00955
324	70	0.01002
324	65	0.01048
324	60	0.01093
324	55	0.01137
324	50	0.0118
324	45	0.01223
324	40	0.01267
324	35	0.01312
324	30	0.0136
324	25	0.01413
324	20	0.01469
324	15	0.01532
324	10	0.016
324	5	0.01673
324	-6.78624e-15	0.01753
328	500	0.000569657
328	495	0.000437594
328	490	0.000313954
328	485	0.000213809
328	480	0.000149702
328	475	0.000130254
328	470	0.000159198
328	465	0.000234971
328	460	0.000350889
328	455	0.000495895
328	450	0.000655795
328	445	0.000814848
328	440	0.00095752
328	435	0.00107
328	430	0.00114
328	425	0.00117
328	420	0.00115
328	415	0.00109
328	410	0.001
328	405	0.00089099
328	400	0.000779386
328	395	0.000681152
328	390	0.000610851
328	385	0.000580096
328	380	0.000596259
328	375	0.000661657
328	370	0.000773301
328	365	0.000923232
328	360	0.0011
328	355	0.00129
328	350	0.00147
328	345	0.00163
328	340	0.00177
328	335	0.00186
328	330	0.0019
328	325	0.0019
328	320	0.00187
328	315	0.00181
328	310	0.00173
328	305	0.00166
328	300	0.00161
328	295	0.00159
328	290	0.00161
328	285	0.00169
328	280	0.00181
328	275	0.00198
328	270	0.00219
328	265	0.00242
328	260	0.00267
328	255	0.0029
328	250	0.00311
328	245	0.0033
328	240	0.00344
328	235	0.00354
328	230	0.00359
328	225	0.00362
328	220	0.00363
328	215	0.00363
328	210	0.00364
328	205	0.00368
328	200	0.00375
328	195	0.00388
328	190	0.00406
328	185	0.0043
328	180	0.00458
328	175	0.0049
328	170	0.00525
328	165	0.0056
328	160	0.00595
328	155	0.00628
328	150	0.00658
328	145	0.00684
328	140	0.00707
328	135	0.00726
328	130	0.00743
328	125	0.00759
328	120	0.00775
328	115	0.00794
328	110	0.00816
328	105	0.00844
328	100	0.00877
328	95	0.00916
328	90	0.00962
328	85	0.01013
328	80	0.01068
328	75	0.01126
328	70	0.01186
328	65	0.01246
328	60	0.01304
328	55	0.0136
328	50	0.01414
328	45	0.01465
328	40	0.01514
328	35	0.01563
328	30	0.01612
328	25	0.01663
328	20	0.01719
328	15	0.0178
328	10	0.01848
328	5	0.01924
328	-6.78624e-15	0.02008
332	500	0.000803852
332	495	0.000640295
332	490	0.000474973
332	485	0.000327254
332	480	0.000214687
332	475	0.000151079
332	470	0.00014499
332	465	0.000198804
332	460	0.000308465
332	455	0.000463926
332	450	0.000650251
332	445	0.000849247
332	440	0.00104
332	435	0.00121
332	430	0.00133
332	425	0.00141
332	420	0.00142
332	415	0.00138
332	410	0.0013
332	405	0.00117
332	400	0.00103
332	395	0.000884851
332	390	0.00076175
332	385	0.000675734
332	380	0.000640265
332	375	0.000663463
332	370	0.000747218
332	365	0.000886999
332	360	0.00107
332	355	0.00129
332	350	0.00152
332	345	0.00174
332	340	0.00193
332	335	0.00208
332	330	0.00219
332	325	0.00223
332	320	0.00222
332	315	0.00217
332	310	0.00208
332	305	0.00197
332	300	0.00187
332	295	0.00179
332	290	0.00175
332	285	0.00176
332	280	0.00184
332	275	0.00197
332	270	0.00217
332	265	0.00241
332	260	0.00268
332	255	0.00296
332	250	0.00324
332	245	0.00349
332	240	0.0037
332	235	0.00386
332	230	0.00397
332	225	0.00402
332	220	0.00404
332	215	0.00402
332	210	0.00399
332	205	0.00397
332	200	0.00398
332	195	0.00403
332	190	0.00414
332	185	0.00431
332	180	0.00455
332	175	0.00484
332	170	0.00519
332	165	0.00557
332	160	0.00597
332	155	0.00636
332	150	0.00673
332	145	0.00706
332	140	0.00735
332	135	0.00759
332	130	0.00778
332	125	0.00794
332	120	0.00807
332	115	0.0082
332	110	0.00834
332	105	0.00852
332	100	0.00876
332	95	0.00905
332	90	0.00942
332	85	0.00986
332	80	0.01037
332	75	0.01094
332	70	0.01154
332	65	0.01217
332	60	0.0128
332	55	0.01341
332	50	0.014
332	45	0.01455
332	40	0.01507
332	35	0.01555
332	30	0.016
332	25	0.01645
332	20	0.0169
332	15	0.01738
332	10	0.01792
332	5	0.01852
332	-6.78624e-15	0.0192
336	500	0.00121
336	495	0.000996134
336	490	0.0007659
336	485	0.00054571
336	480	0.000360776
336	475	0.000232655
336	470	0.000176947
336	465	0.000201628
336	460	0.000306195
336	455	0.000481727
336	450	0.00071184
336	445	0.000974445
336	440	0.00124
336	435	0.00149
336	430	0.0017
336	425	0.00185
336	420	0.00192
336	415	0.00191
336	410	0.00183
336	405	0.00169
336	400	0.0015
336	395	0.0013
336	390	0.00111
336	385	0.000942188
336	380	0.000834649
336	375	0.000798835
336	370	0.000843714
336	365	0.000969829
336	360	0.00117
336	355	0.00143
336	350	0.00172
336	345	0.00202
336	340	0.00231
336	335	0.00256
336	330	0.00276
336	325	0.00288
336	320	0.00292
336	315	0.00289
336	310	0.00279
336	305	0.00266
336	300	0.0025
336	295	0.00235
336	290	0.00223
336	285	0.00216
336	280	0.00217
336	275	0.00226
336	270	0.00243
336	265	0.00268
336	260	0.00299
336	255	0.00335
336	250	0.00372
336	245	0.00407
336	240	0.0044
336	235	0.00467
336	230	0.00487
336	225	0.005
336	220	0.00505
336	215	0.00505
336	210	0.005
336	205	0.00493
336	200	0.00487
336	195	0.00484
336	190	0.00487
336	185	0.00496
336	180	0.00515
336	175	0.00542
336	170	0.00577
336	165	0.00619
336	160	0.00666
336	155	0.00716
336	150	0.00765
336	145	0.00811
336	140	0.00853
336	135	0.00888
336	130	0.00917
336	125	0.00939
336	120	0.00955
336	115	0.00967
336	110	0.00978
336	105	0.00989
336	100	0.01004
336	95	0.01025
336	90	0.01054
336	85	0.01092
336	80	0.01139
336	75	0.01196
336	70	0.01261
336	65	0.01331
336	60	0.01405
336	55	0.0148
336	50	0.01553
336	45	0.01623
336	40	0.01688
336	35	0.01746
336	30	0.018
336	25	0.01848
336	20	0.01894
336	15	0.01938
336	10	0.01985
336	5	0.02036
336	-6.78624e-15	0.02094
340	500	0.00171
340	495	0.00145
340	490	0.00115
340	485	0.00084774
340	480	0.000576042
340	475	0.000365632
340	470	0.000240713
340	465	0.000216659
340	460	0.000298414
340	455	0.00047997
340	450	0.000745003
340	445	0.00107
340	440	0.00142
340	435	0.00177
340	430	0.00207
340	425	0.00231
340	420	0.00246
340	415	0.00251
340	410	0.00246
340	405	0.00231
340	400	0.0021
340	395	0.00183
340	390	0.00156
340	385	0.00131
340	380	0.0011
340	375	0.00098373
340	370	0.000960483
340	365	0.00104
340	360	0.00123
340	355	0.00151
340	350	0.00185
340	345	0.00224
340	340	0.00263
340	335	0.00299
340	330	0.00329
340	325	0.00352
340	320	0.00364
340	315	0.00367
340	310	0.0036
340	305	0.00345
340	300	0.00325
340	295	0.00303
340	290	0.00281
340	285	0.00265
340	280	0.00256
340	275	0.00256
340	270	0.00267
340	265	0.00288
340	260	0.0032
340	255	0.00359
340	250	0.00404
340	245	0.0045
340	240	0.00495
340	235	0.00535
340	230	0.00567
340	225	0.00591
340	220	0.00605
340	215	0.00609
340	210	0.00606
340	205	0.00596
340	200	0.00583
340	195	0.00571
340	190	0.00563
340	185	0.00562
340	180	0.00569
340	175	0.00588
340	170	0.00618
340	165	0.00658
340	160	0.00708
340	155	0.00764
340	150	0.00823
340	145	0.00882
340	140	0.00938
340	135	0.00988
340	130	0.0103
340	125	0.01062
340	120	0.01085
340	115	0.01101
340	110	0.0111
340	105	0.01116
340	100	0.01121
340	95	0.01131
340	90	0.01146
340	85	0.01171
340	80	0.01208
340	75	0.01256
340	70	0.01316
340	65	0.01386
340	60	0.01464
340	55	0.01547
340	50	0.01633
340	45	0.01717
340	40	0.01796
340	35	0.01869
340	30	0.01935
340	25	0.01991
340	20	0.02041
340	15	0.02084
340	10	0.02124
340	5	0.02165
340	-6.78624e-15	0.02209
344	500	0.00227
344	495	0.00197
344	490	0.00161
344	485	0.00122
344	480	0.000856462
344	475	0.000552217
344	470	0.000341601
344	465	0.000248681
344	460	0.000285606
344	455	0.000451366
344	450	0.000731891
344	445	0.0011
344	440	0.00153
344	435	0.00196
344	430	0.00238
344	425	0.00272
344	420	0.00297
344	415	0.0031
344	410	0.00311
344	405	0.00299
344	400	0.00276
344	395	0.00246
344	390	0.00211
344	385	0.00176
344	380	0.00146
344	375	0.00123
344	370	0.00111
344	365	0.00111
344	360	0.00125
344	355	0.00151
344	350	0.00188
344	345	0.00232
344	340	0.0028
344	335	0.00327
344	330	0.0037
344	325	0.00405
344	320	0.0043
344	315	0.00442
344	310	0.00441
344	305	0.00429
344	300	0.00408
344	295	0.0038
344	290	0.00351
344	285	0.00323
344	280	0.00302
344	275	0.0029
344	270	0.0029
344	265	0.00303
344	260	0.00329
344	255	0.00367
344	250	0.00415
344	245	0.00468
344	240	0.00524
344	235	0.00578
344	230	0.00625
344	225	0.00664
344	220	0.00691
344	215	0.00705
344	210	0.00708
344	205	0.00701
344	200	0.00685
344	195	0.00666
344	190	0.00647
344	185	0.00633
344	180	0.00626
344	175	0.00631
344	170	0.00648
344	165	0.00679
344	160	0.00724
344	155	0.00779
344	150	0.00843
344	145	0.00912
344	140	0.00981
344	135	0.01046
344	130	0.01105
344	125	0.01153
344	120	0.0119
344	115	0.01216
344	110	0.0123
344	105	0.01236
344	100	0.01236
344	95	0.01235
344	90	0.01237
344	85	0.01245
344	80	0.01264
344	75	0.01295
344	70	0.01341
344	65	0.01401
344	60	0.01474
344	55	0.01558
344	50	0.01649
344	45	0.01743
344	40	0.01838
344	35	0.01927
344	30	0.02009
344	25	0.02081
344	20	0.02143
344	15	0.02193
344	10	0.02235
344	5	0.02271
344	-6.78624e-15	0.02304
348	500	0.00286
348	495	0.00253
348	490	0.00211
348	485	0.00165
348	480	0.00119
348	475	0.000791855
348	470	0.000484689
348	465	0.000306544
348	460	0.000278024
348	455	0.000404881
348	450	0.000677438
348	445	0.00107
348	440	0.00155
348	435	0.00207
348	430	0.00258
348	425	0.00304
348	420	0.0034
348	415	0.00363
348	410	0.00372
348	405	0.00365
348	400	0.00345
348	395	0.00313
348	390	0.00273
348	385	0.0023
348	380	0.00189
348	375	0.00155
348	370	0.00131
348	365	0.00121
348	360	0.00126
348	355	0.00147
348	350	0.00181
348	345	0.00228
348	340	0.00282
348	335	0.00339
348	330	0.00393
348	325	0.00442
348	320	0.0048
348	315	0.00504
348	310	0.00514
348	305	0.00509
348	300	0.00491
348	295	0.00462
348	290	0.00427
348	285	0.0039
348	280	0.00356
348	275	0.0033
348	270	0.00316
348	265	0.00316
348	260	0.00332
348	255	0.00363
348	250	0.00408
348	245	0.00464
348	240	0.00527
348	235	0.00591
348	230	0.00653
348	225	0.00707
348	220	0.00751
348	215	0.0078
348	210	0.00795
348	205	0.00795
348	200	0.00784
348	195	0.00762
348	190	0.00736
348	185	0.0071
348	180	0.00689
348	175	0.00676
348	170	0.00677
348	165	0.00692
348	160	0.00724
348	155	0.00771
348	150	0.00832
348	145	0.00903
348	140	0.0098
348	135	0.01058
348	130	0.01133
348	125	0.01199
348	120	0.01254
348	115	0.01296
348	110	0.01323
348	105	0.01337
348	100	0.01339
348	95	0.01334
348	90	0.01326
348	85	0.01319
348	80	0.01318
348	75	0.01329
348	70	0.01353
348	65	0.01394
348	60	0.01452
348	55	0.01525
348	50	0.01612
348	45	0.01709
348	40	0.01811
348	35	0.01914
348	30	0.02013
348	25	0.02104
348	20	0.02183
348	15	0.0225
348	10	0.02303
348	5	0.02344
348	-6.78624e-15	0.02375
352	500	0.00343
352	495	0.00309
352	490	0.00264
352	485	0.00212
352	480	0.00158
352	475	0.00108
352	470	0.000670981
352	465	0.000396518
352	460	0.00028499
352	455	0.000350207
352	450	0.000588791
352	445	0.000980511
352	440	0.00149
352	435	0.00207
352	430	0.00267
352	425	0.00323
352	420	0.00371
352	415	0.00405
352	410	0.00424
352	405	0.00425
352	400	0.00409
352	395	0.00379
352	390	0.00337
352	385	0.00288
352	380	0.00238
352	375	0.00192
352	370	0.00156
352	365	0.00133
352	360	0.00126
352	355	0.00137
352	350	0.00166
352	345	0.0021
352	340	0.00266
352	335	0.00328
352	330	0.00393
352	325	0.00454
352	320	0.00506
352	315	0.00545
352	310	0.00568
352	305	0.00573
352	300	0.00562
352	295	0.00537
352	290	0.005
352	285	0.00457
352	280	0.00413
352	275	0.00373
352	270	0.00343
352	265	0.00327
352	260	0.00327
352	255	0.00346
352	250	0.00382
352	245	0.00433
352	240	0.00496
352	235	0.00566
352	230	0.00638
352	225	0.00707
352	220	0.00766
352	215	0.00813
352	210	0.00843
352	205	0.00857
352	200	0.00854
352	195	0.00837
352	190	0.0081
352	185	0.00776
352	180	0.00742
352	175	0.00713
352	170	0.00693
352	165	0.00688
352	160	0.007
352	155	0.0073
352	150	0.00779
352	145	0.00842
352	140	0.00918
352	135	0.01001
352	130	0.01086
352	125	0.01167
352	120	0.0124
352	115	0.013
352	110	0.01345
352	105	0.01373
352	100	0.01385
352	95	0.01384
352	90	0.01372
352	85	0.01355
352	80	0.01338
352	75	0.01326
352	70	0.01326
352	65	0.0134
352	60	0.01372
352	55	0.01422
352	50	0.01491
352	45	0.01576
352	40	0.01674
352	35	0.01779
352	30	0.01887
352	25	0.01991
352	20	0.02088
352	15	0.02173
352	10	0.02243
352	5	0.02296
352	-6.78624e-15	0.02335
356	500	0.00408
356	495	0.00374
356	490	0.00326
356	485	0.00267
356	480	0.00205
356	475	0.00145
356	470	0.000927385
356	465	0.00054136
356	460	0.000329483
356	455	0.000314938
356	450	0.000502125
356	445	0.000876241
356	440	0.0014
356	435	0.00204
356	430	0.00273
356	425	0.0034
356	420	0.004
356	415	0.00447
356	410	0.00478
356	405	0.0049
356	400	0.00481
356	395	0.00454
356	390	0.00412
356	385	0.00359
356	380	0.00301
356	375	0.00244
356	370	0.00193
356	365	0.00156
356	360	0.00135
356	355	0.00134
356	350	0.00153
356	345	0.00192
356	340	0.00246
356	335	0.00313
356	330	0.00385
356	325	0.00458
356	320	0.00525
356	315	0.0058
356	310	0.00619
356	305	0.0064
356	300	0.0064
356	295	0.00622
356	290	0.00588
356	285	0.00542
356	280	0.0049
356	275	0.00438
356	270	0.00392
356	265	0.00358
356	260	0.0034
356	255	0.00341
356	250	0.00363
356	245	0.00405
356	240	0.00464
356	235	0.00535
356	230	0.00614
356	225	0.00695
356	220	0.00771
356	215	0.00836
356	210	0.00887
356	205	0.00919
356	200	0.00932
356	195	0.00926
356	190	0.00904
356	185	0.00869
356	180	0.00827
356	175	0.00784
356	170	0.00746
356	165	0.00719
356	160	0.00708
356	155	0.00716
356	150	0.00745
356	145	0.00794
356	140	0.00861
356	135	0.00942
356	130	0.01033
356	125	0.01126
356	120	0.01216
356	115	0.01297
356	110	0.01364
356	105	0.01414
356	100	0.01444
356	95	0.01456
356	90	0.01452
356	85	0.01434
356	80	0.01409
356	75	0.01381
356	70	0.01359
356	65	0.01346
356	60	0.01349
356	55	0.01372
356	50	0.01415
356	45	0.01479
356	40	0.01562
356	35	0.01661
356	30	0.0177
356	25	0.01885
356	20	0.01997
356	15	0.02103
356	10	0.02196
356	5	0.02272
356	-6.78624e-15	0.02331
360	500	0.00459
360	495	0.00428
360	490	0.00379
360	485	0.00318
360	480	0.0025
360	475	0.00182
360	470	0.00121
360	465	0.00072197
360	460	0.000407278
360	455	0.000298284
360	450	0.000408116
360	445	0.000729543
360	440	0.00124
360	435	0.00188
360	430	0.00261
360	425	0.00336
360	420	0.00406
360	415	0.00466
360	410	0.00509
360	405	0.00532
360	400	0.00534
360	395	0.00515
360	390	0.00478
360	385	0.00425
360	380	0.00364
360	375	0.00299
360	370	0.00238
360	365	0.00187
360	360	0.00152
360	355	0.00136
360	350	0.00142
360	345	0.00169
360	340	0.00217
360	335	0.00281
360	330	0.00355
360	325	0.00435
360	320	0.00513
360	315	0.00582
360	310	0.00638
360	305	0.00676
360	300	0.00692
360	295	0.00688
360	290	0.00663
360	285	0.00622
360	280	0.00569
360	275	0.0051
360	270	0.00453
360	265	0.00403
360	260	0.00367
360	255	0.00348
360	250	0.00351
360	245	0.00376
360	240	0.00422
360	235	0.00486
360	230	0.00564
360	225	0.00649
360	220	0.00736
360	215	0.00818
360	210	0.00888
360	205	0.00941
360	200	0.00975
360	195	0.00988
360	190	0.0098
360	185	0.00955
360	180	0.00915
360	175	0.00867
360	170	0.00818
360	165	0.00774
360	160	0.00741
360	155	0.00724
360	150	0.00728
360	145	0.00754
360	140	0.00802
360	135	0.0087
360	130	0.00954
360	125	0.01048
360	120	0.01148
360	115	0.01244
360	110	0.01333
360	105	0.01407
360	100	0.01463
360	95	0.01499
360	90	0.01514
360	85	0.0151
360	80	0.0149
360	75	0.0146
360	70	0.01427
360	65	0.01395
360	60	0.01373
360	55	0.01365
360	50	0.01377
360	45	0.01411
360	40	0.01468
360	35	0.01546
360	30	0.01643
360	25	0.01753
360	20	0.01871
360	15	0.01991
360	10	0.02104
360	5	0.02207
360	-6.78624e-15	0.02294
364	500	0.00515
364	495	0.00487
364	490	0.00439
364	485	0.00375
364	480	0.00303
364	475	0.00227
364	470	0.00156
364	465	0.00096301
364	460	0.000535914
364	455	0.00032062
364	450	0.00033966
364	445	0.000594244
364	440	0.00106
364	435	0.00171
364	430	0.00247
364	425	0.00329
364	420	0.00409
364	415	0.00481
364	410	0.00537
364	405	0.00574
364	400	0.00588
364	395	0.00579
364	390	0.00548
364	385	0.00498
364	380	0.00435
364	375	0.00364
364	370	0.00293
364	365	0.0023
364	360	0.00179
364	355	0.00147
364	350	0.00138
364	345	0.00152
364	340	0.00189
364	335	0.00247
364	330	0.00321
364	325	0.00405
364	320	0.00491
364	315	0.00574
364	310	0.00646
364	305	0.00701
364	300	0.00736
364	295	0.00748
364	290	0.00736
364	285	0.00704
364	280	0.00654
364	275	0.00593
364	270	0.00528
364	265	0.00464
364	260	0.0041
364	255	0.00371
364	250	0.00353
364	245	0.00357
364	240	0.00386
364	235	0.00437
364	230	0.00508
364	225	0.00592
364	220	0.00685
364	215	0.00778
364	210	0.00866
364	205	0.0094
364	200	0.00997
364	195	0.01032
364	190	0.01044
364	185	0.01033
364	180	0.01003
364	175	0.00958
364	170	0.00903
364	165	0.00847
364	160	0.00795
364	155	0.00755
364	150	0.00732
364	145	0.00731
364	140	0.00754
364	135	0.008
364	130	0.00869
364	125	0.00956
364	120	0.01055
364	115	0.0116
364	110	0.01264
364	105	0.0136
364	100	0.01441
364	95	0.01504
364	90	0.01544
364	85	0.01562
364	80	0.01558
364	75	0.01536
364	70	0.01501
364	65	0.0146
364	60	0.01419
364	55	0.01386
364	50	0.01366
364	45	0.01367
364	40	0.0139
364	35	0.01437
364	30	0.01509
364	25	0.01602
364	20	0.01712
364	15	0.01833
364	10	0.01957
364	5	0.02079
364	-6.78624e-15	0.0219
368	500	0.00578
368	495	0.00554
368	490	0.00508
368	485	0.00442
368	480	0.00364
368	475	0.00281
368	470	0.00199
368	465	0.00128
368	460	0.000728172
368	455	0.00039203
368	450	0.000304121
368	445	0.000475141
368	440	0.00089275
368	435	0.00152
368	430	0.00231
368	425	0.00319
368	420	0.00409
368	415	0.00493
368	410	0.00564
368	405	0.00615
368	400	0.00644
368	395	0.00647
368	390	0.00625
368	385	0.0058
368	380	0.00518
368	375	0.00443
368	370	0.00363
368	365	0.00287
368	360	0.0022
368	355	0.00171
368	350	0.00144
368	345	0.00141
368	340	0.00165
368	335	0.00213
368	330	0.00282
368	325	0.00367
368	320	0.0046
368	315	0.00554
368	310	0.00642
368	305	0.00716
368	300	0.00771
368	295	0.00802
368	290	0.00808
368	285	0.00789
368	280	0.00748
368	275	0.0069
368	270	0.0062
368	265	0.00545
368	260	0.00475
368	255	0.00416
368	250	0.00374
368	245	0.00355
368	240	0.00361
368	235	0.00393
368	230	0.00449
368	225	0.00527
368	220	0.00619
368	215	0.00719
368	210	0.0082
368	205	0.00914
368	200	0.00994
368	195	0.01054
368	190	0.01091
368	185	0.01103
368	180	0.0109
368	175	0.01055
368	170	0.01003
368	165	0.00941
368	160	0.00876
368	155	0.00815
368	150	0.00766
368	145	0.00735
368	140	0.00727
368	135	0.00745
368	130	0.00789
368	125	0.00857
368	120	0.00946
368	115	0.0105
368	110	0.01161
368	105	0.01273
368	100	0.01377
368	95	0.01467
368	90	0.01537
368	85	0.01584
368	80	0.01606
368	75	0.01603
368	70	0.0158
368	65	0.0154
368	60	0.01491
368	55	0.01439
368	50	0.01393
368	45	0.0136
368	40	0.01346
368	35	0.01355
368	30	0.0139
368	25	0.01452
368	20	0.01539
368	15	0.01646
368	10	0.01767
368	5	0.01897
368	-6.78624e-15	0.02026
372	500	0.0064
372	495	0.00622
372	490	0.00578
372	485	0.00512
372	480	0.0043
372	475	0.0034
372	470	0.00249
372	465	0.00166
372	460	0.000984823
372	455	0.00051872
372	450	0.00030898
372	445	0.000376595
372	440	0.000718471
372	435	0.00131
372	430	0.0021
372	425	0.00302
372	420	0.004
372	415	0.00495
372	410	0.00579
372	405	0.00647
372	400	0.00691
372	395	0.00709
372	390	0.00699
372	385	0.00663
372	380	0.00605
372	375	0.00529
372	370	0.00444
372	365	0.00356
372	360	0.00275
372	355	0.00208
372	350	0.00162
372	345	0.0014
372	340	0.00146
372	335	0.0018
372	330	0.00239
372	325	0.00319
372	320	0.00414
372	315	0.00516
372	310	0.00617
372	305	0.00709
372	300	0.00784
372	295	0.00838
372	290	0.00865
372	285	0.00865
372	280	0.00839
372	275	0.00789
372	270	0.00721
372	265	0.00642
372	260	0.0056
372	255	0.00483
372	250	0.00419
372	245	0.00374
372	240	0.00353
372	235	0.0036
372	230	0.00395
372	225	0.00456
372	220	0.0054
372	215	0.00639
372	210	0.00746
372	205	0.00855
372	200	0.00955
372	195	0.01041
372	190	0.01106
372	185	0.01145
372	180	0.01157
372	175	0.01143
372	170	0.01104
372	165	0.01047
372	160	0.00977
372	155	0.00903
372	150	0.00833
372	145	0.00774
372	140	0.00734
372	135	0.00718
372	130	0.00729
372	125	0.00768
372	120	0.00834
372	115	0.00923
372	110	0.0103
372	105	0.01146
372	100	0.01265
372	95	0.01378
372	90	0.01477
372	85	0.01557
372	80	0.01612
372	75	0.0164
372	70	0.01642
372	65	0.01619
372	60	0.01577
372	55	0.01521
372	50	0.01459
372	45	0.01401
372	40	0.01352
372	35	0.01322
372	30	0.01315
372	25	0.01335
372	20	0.01383
372	15	0.0146
372	10	0.0156
372	5	0.01679
372	-6.78624e-15	0.0181
376	500	0.00707
376	495	0.00696
376	490	0.00655
376	485	0.0059
376	480	0.00505
376	475	0.00408
376	470	0.00308
376	465	0.00214
376	460	0.00132
376	455	0.000716075
376	450	0.000370383
376	445	0.000317462
376	440	0.000564508
376	435	0.00109
376	430	0.00186
376	425	0.00281
376	420	0.00385
376	415	0.00491
376	410	0.0059
376	405	0.00674
376	400	0.00735
376	395	0.0077
376	390	0.00775
376	385	0.00751
376	380	0.007
376	375	0.00627
376	370	0.00539
376	365	0.00444
376	360	0.00349
376	355	0.00265
376	350	0.00198
376	345	0.00156
376	340	0.00141
376	335	0.00157
376	330	0.00201
376	325	0.00272
376	320	0.00364
376	315	0.0047
376	310	0.00581
376	305	0.00689
376	300	0.00785
376	295	0.00861
376	290	0.00913
376	285	0.00937
376	280	0.00931
376	275	0.00897
376	270	0.00838
376	265	0.00761
376	260	0.00673
376	255	0.00582
376	250	0.00498
376	245	0.00428
376	240	0.00379
376	235	0.00357
376	230	0.00365
376	225	0.00403
376	220	0.00468
376	215	0.00558
376	210	0.00664
376	205	0.0078
376	200	0.00897
376	195	0.01006
376	190	0.01099
376	185	0.01169
376	180	0.01213
376	175	0.01227
376	170	0.01212
376	165	0.01171
376	160	0.01109
376	155	0.01033
376	150	0.0095
376	145	0.00869
376	140	0.008
376	135	0.00749
376	130	0.00723
376	125	0.00726
376	120	0.00759
376	115	0.00821
376	110	0.0091
[truncated: 20,828 more rows]

## Sheet: Fig.1b
Fig.1b Absorption coefficient
Wavelength (nm)	PCE10:PC71BM(cm-1)	PCE10:FOIC(cm-1)	PCE10:SiOTIC-4F(cm-1)	PCE10:COTIC-4F(cm-1)
300	1.49581	0.70019	1.05978	1.03464
304	1.38596	0.7041	1.02765	1.00449
308	1.29782	0.70095	1.00084	0.97513
312	1.22914	0.6918	0.97471	0.94652
316	1.17662	0.67779	0.94488	0.91465
320	1.13631	0.66011	0.90715	0.87966
324	1.10407	0.6399	0.86609	0.84165
328	1.07615	0.61825	0.82181	0.80074
332	1.04963	0.59607	0.7786	0.76081
336	1.02285	0.57416	0.73642	0.72183
340	0.99545	0.55312	0.6993	0.68008
344	0.96829	0.53336	0.65902	0.64295
348	0.94303	0.51514	0.6157	0.61028
352	0.9216	0.49852	0.58514	0.57479
356	0.90552	0.48345	0.55139	0.54362
360	0.89529	0.46975	0.52223	0.52362
364	0.89	0.45717	0.5013	0.5006
368	0.88733	0.44543	0.48082	0.47467
372	0.88412	0.43421	0.45707	0.4493
376	0.87734	0.42325	0.43383	0.42781
380	0.86497	0.4123	0.41108	0.40677
384	0.84668	0.40119	0.3829	0.38618
388	0.82372	0.38983	0.366	0.36924
392	0.79838	0.37819	0.34944	0.35906
396	0.7731	0.36633	0.33957	0.34909
400	0.74975	0.35436	0.32989	0.33931
404	0.72931	0.34246	0.32351	0.33595
408	0.71193	0.33083	0.31726	0.32958
412	0.69726	0.3197	0.31113	0.32333
416	0.68491	0.30931	0.30512	0.3172
420	0.6747	0.29987	0.29922	0.31119
424	0.66679	0.29156	0.2964	0.30529
428	0.66154	0.28453	0.29069	0.29656
432	0.65933	0.27887	0.288	0.29091
436	0.66039	0.27461	0.28536	0.28536
440	0.66464	0.2717	0.28562	0.28276
444	0.67166	0.27006	0.29154	0.28305
448	0.68076	0.26955	0.29454	0.28613
452	0.691	0.26998	0.30306	0.29194
456	0.70138	0.27114	0.31142	0.29764
460	0.71094	0.27279	0.32237	0.30598
464	0.71881	0.27472	0.33313	0.31418
468	0.72432	0.27674	0.34103	0.31955
472	0.72703	0.2787	0.34879	0.32749
476	0.72671	0.28048	0.35642	0.33266
480	0.72336	0.28207	0.3613	0.33512
484	0.71716	0.28348	0.36351	0.34014
488	0.70844	0.28483	0.36825	0.3425
492	0.69765	0.28627	0.37036	0.34227
496	0.68531	0.28799	0.37498	0.34458
500	0.67198	0.29019	0.37701	0.34685
504	0.65823	0.29309	0.379	0.34908
508	0.6446	0.29684	0.38096	0.35128
512	0.63159	0.30158	0.38535	0.35344
516	0.61961	0.30734	0.38967	0.35557
520	0.609	0.31412	0.39634	0.3625
524	0.59996	0.32183	0.4029	0.36693
528	0.5926	0.33035	0.41175	0.37367
532	0.58693	0.33953	0.42046	0.38267
536	0.58282	0.34922	0.42905	0.39154
540	0.58007	0.35932	0.43983	0.4026
544	0.57838	0.36977	0.45277	0.4135
548	0.57741	0.38062	0.46552	0.42653
552	0.57679	0.39199	0.48035	0.43938
556	0.57616	0.4041	0.49498	0.4543
560	0.57519	0.41722	0.51164	0.47125
564	0.57366	0.43171	0.53252	0.49019
568	0.57142	0.44793	0.5531	0.51107
572	0.56853	0.46624	0.5756	0.53166
576	0.56518	0.48696	0.59996	0.55415
580	0.56176	0.51032	0.62399	0.57632
584	0.55879	0.53644	0.64769	0.5982
588	0.55689	0.56531	0.67106	0.62191
592	0.55667	0.59676	0.69625	0.64318
596	0.55866	0.63047	0.72109	0.66416
600	0.56316	0.66598	0.7456	0.68696
604	0.57013	0.70272	0.77187	0.70946
608	0.57921	0.74005	0.80193	0.73373
612	0.5897	0.7773	0.83365	0.76178
616	0.60064	0.81385	0.86699	0.79152
620	0.61099	0.84915	0.90193	0.82289
624	0.61978	0.88277	0.94046	0.85588
628	0.62626	0.91445	0.97849	0.88844
632	0.63001	0.94408	1.01604	0.9206
636	0.63095	0.97172	1.05311	0.95037
640	0.62933	0.99759	1.08384	0.97781
644	0.62563	1.02204	1.11223	1.00101
648	0.62045	1.04553	1.13833	1.0181
652	0.61448	1.06859	1.15833	1.03305
656	0.60835	1.09175	1.17617	1.04591
660	0.6027	1.11552	1.19189	1.0548
664	0.5981	1.14034	1.20552	1.06359
668	0.59512	1.16651	1.22088	1.07227
672	0.59427	1.19416	1.23605	1.08458
676	0.59597	1.22321	1.2529	1.09861
680	0.60045	1.25337	1.2751	1.11617
684	0.60758	1.28412	1.29887	1.13904
688	0.61679	1.31478	1.32602	1.16712
692	0.62692	1.34452	1.35468	1.19851
696	0.6363	1.37242	1.383	1.23315
700	0.64291	1.39756	1.4128	1.26739
704	0.64463	1.41907	1.43868	1.30124
708	0.63957	1.43617	1.45895	1.32939
712	0.6264	1.44826	1.47546	1.35369
716	0.60448	1.45489	1.48477	1.36894
720	0.57397	1.45583	1.48699	1.37704
724	0.53576	1.45107	1.48051	1.3729
728	0.49133	1.44078	1.46548	1.36018
732	0.44254	1.42537	1.44545	1.33902
736	0.39141	1.40546	1.41711	1.30784
740	0.33995	1.38182	1.38398	1.2702
744	0.28994	1.35543	1.34782	1.22622
748	0.24288	1.32739	1.31038	1.17934
752	0.19989	1.29893	1.27166	1.12962
756	0.16977	1.27134	1.23667	1.08375
760	0.13631	1.24594	1.20701	1.04167
764	0.10667	1.22402	1.18589	1.00826
768	0.0822	1.20679	1.17153	0.98501
772	0.06243	1.19535	1.16546	0.97339
776	0.04768	1.19059	1.16917	0.96999
780	0.03533	1.19321	1.17606	0.9763
784	0.02745	1.20363	1.1893	0.98895
788	0.01997	1.22193	1.20399	1.00625
792	0.01445	1.24774	1.22012	1.02656
796	0.01041	1.28008	1.23609	1.05139
800	0.0075	1.31724	1.24719	1.08069
804	0.00542	1.35677	1.25974	1.10345
808	0.00393	1.3955	1.26906	1.12598
812	0.00288	1.42984	1.27673	1.14829
816	0.00213	1.4562	1.28279	1.16884
820	0.00159	1.47137	1.28573	1.18766
824	0.00121	1.47298	1.28864	1.20629
828	0.000927608	1.45967	1.28849	1.22171
832	0.000723149	1.43124	1.28833	1.23396
836	0.00057129	1.38851	1.28668	1.24609
840	0.000456892	1.33314	1.28653	1.25512
844	0.000369458	1.26736	1.2849	1.26406
848	0.000301674	1.19364	1.28477	1.27143
852	0.000248412	1.11445	1.28611	1.27726
856	0.000206034	1.032	1.29038	1.28157
860	0.000171939	0.94815	1.2946	1.28584
864	0.000144236	0.86436	1.3017	1.29007
868	0.000121533	0.78172	1.31163	1.29281
872	0.000102788	0.70105	1.3229	1.29696
876	8.72133e-05	0.62301	1.33408	1.30108
880	7.42021e-05	0.54819	1.34943	1.30516
884	6.32823e-05	0.47715	1.36323	1.31063
888	5.40818e-05	0.41046	1.37831	1.31605
892	4.63036e-05	0.34868	1.39185	1.32283
896	3.97093e-05	0.29229	1.40526	1.32954
900	3.41047e-05	0.24165	1.41577	1.33759
904	2.93313e-05	0.19699	1.42341	1.34558
908	2.52582e-05	0.15832	1.42959	1.35626
912	2.17769e-05	0.12547	1.43159	1.36546
916	1.87973e-05	0.09811	1.42945	1.37458
920	1.62436e-05	0.07575	1.42187	1.38499
924	1.40522e-05	0.05782	1.41164	1.39396
928	1.21696e-05	0.0437	1.39607	1.40284
932	1.05507e-05	0.03277	1.3739	1.4103
936	9.15696e-06	0.02443	1.34789	1.41636
940	7.95596e-06	0.01816	1.31677	1.41969
944	6.92002e-06	0.0135	1.28057	1.42166
948	6.02557e-06	0.01007	1.23806	1.42097
952	5.25255e-06	0.00756	1.19062	1.41763
956	4.58383e-06	0.00574	1.13831	1.4117
960	4.00476e-06	0.00441	1.08252	1.40438
964	3.50284e-06	0.00345	1.02067	1.39657
968	3.06735e-06	0.00274	0.95674	1.38641
972	2.68911e-06	0.00222	0.89075	1.37166
976	2.36027e-06	0.00184	0.82273	1.35381
980	2.07407e-06	0.00155	0.75397	1.33257
984	1.82473e-06	0.00133	0.6845	1.30768
988	1.60724e-06	0.00117	0.61814	1.27918
992	1.41736e-06	0.00104	0.55231	1.24711
996	1.25139e-06	0.000936983	0.48953	1.21151
1000	1.10616e-06	0.000857558	0.43103	1.17148
1004	9.78944e-07	0.000794279	0.37674	1.12864
1008	8.67374e-07	0.000743453	0.32538	1.08271
1012	7.69419e-07	0.000702348	0.27815	1.03249
1016	6.83321e-07	0.000668912	0.23624	0.97957
1020	6.07557e-07	0.000641598	0.19836	0.9246
1024	5.40815e-07	0.000619222	0.16445	0.86761
1028	4.81951e-07	0.00060087	0.13447	0.80861
1032	4.29979e-07	0.000585829	0.10838	0.74855
1036	3.84038e-07	0.000573536	0.08675	0.68775
1040	3.43383e-07	0.000563543	0.06701	0.62801
1044	3.07366e-07	0.000555489	0.05118	0.56813
1048	2.75423e-07	0.000549083	0.03869	0.51021
1052	2.47062e-07	0.000544083	0.02903	0.45422
1056	2.21852e-07	0.00054029	0.02166	0.40073
1060	1.9942e-07	0.000537541	0.0161	0.35091
1064	1.79439e-07	0.000535695	0.01198	0.30324
1068	1.61621e-07	0.000534636	0.00894	0.25886
1072	1.45716e-07	0.000534262	0.00672	0.21921
1076	1.31504e-07	0.000534491	0.0051	0.18278
1080	1.18792e-07	0.000535244	0.00392	0.14981
1084	1.0741e-07	0.000536463	0.00306	0.12057
1088	9.72079e-08	0.000538089	0.00244	0.09602
1092	8.80556e-08	0.000540077	0.00198	0.07711
1096	7.98366e-08	0.000542385	0.00164	0.06243
1100	7.2449e-08	0.000544976	0.00138	0.05044
1104	6.58024e-08	0.00054782	0.00118	0.04066
1108	5.98169e-08	0.000550886	0.00104	0.03257
1112	5.44219e-08	0.000554154	0.000925619	0.02596
1116	4.9555e-08	0.000557599	0.000836232	0.02064
1120	4.51604e-08	0.000561204	0.000765677	0.01637
1124	4.11892e-08	0.000564953	0.00070948	0.01297
1128	3.75973e-08	0.000568831	0.000664363	0.01025
1132	3.43458e-08	0.000572824	0.000627894	0.00807
1136	3.14002e-08	0.000576922	0.000598252	0.00635
1140	2.87295e-08	0.000581115	0.000574061	0.00497
1144	2.63061e-08	0.000585393	0.000554268	0.00389
1148	2.41054e-08	0.00058975	0.000538061	0.00303
1152	2.21054e-08	0.000594179	0.000524805	0.00238
1156	2.02864e-08	0.000598672	0.000513999	0.00186
1160	1.86308e-08	0.000603225	0.000505245	0.00145
1164	1.7123e-08	0.000607835	0.000498222	0.00113
1168	1.57486e-08	0.000612494	0.00049267	0.000882202
1172	1.4495e-08	0.000617201	0.000488375	0.000691559
1176	1.33506e-08	0.000621952	0.000485159	0.000542817
1180	1.23054e-08	0.000626744	0.000482876	0.000427031
1184	1.13502e-08	0.000631574	0.000481402	0.000337499
1188	1.04764e-08	0.000636441	0.000480633	0.000268667
1192	9.67661e-09	0.000641342	0.000480478	0.000215056
1196	8.94417e-09	0.000646277	0.000480863	0.00017231
1200	8.27291e-09	0.000651242	0.00048172	0.000139273
				--
				--
				--
				--
				--
				--
				--
				--
				--
				--
				--
				--
				--
				--
				--
				--
				--
				--
				--
				--
				--
				--
				--
				--
				--
				--
				--
				--
				--
				--
				--
				--
				--
				--
				--
				--
				--
				--
				--
				--
				--
				--
				--
				--
				--
				--
				--
				--
				--
				--
				--
				--
				--
				--
				--
				--
				--
				--
				--
				--
				--
				--
				--
				--
				--
				--
				--
				--
				--
				--
				--
				--
				--
				--
				--

## Sheet: Fig.1c
PCE10:FOIC			PCE10:SiOTIC-4F			PCE10:COTIC-4F
Wavelength (nm)	EQE (%)		Wavelength (nm)	EQE (%)		Wavelength (nm)	EQE (%)
300.016	1.08222		300.016	1.00747		300.016	0.74528
309.989	1.04545		309.989	0.97652		309.989	0.72146
319.989	1.37994		319.989	1.20564		319.989	0.83564
330.014	2.34112		330.014	1.98782		330.014	1.24839
339.989	3.45125		339.989	3.03412		339.989	1.85768
349.989	4.50683		349.989	4.22106		349.989	2.63407
360.013	5.47873		360.013	5.4334		360.013	3.52175
369.986	6.58791		369.986	6.87049		369.986	4.60836
379.983	7.7161		379.983	8.68404		379.983	6.13823
390.002	8.60881		390.002	10.325		390.002	7.46772
400.006	9.69989		400.006	11.3743		400.006	8.61434
409.995	11.1376		409.995	11.9123		409.995	9.64586
420.005	12.7538		420.005	13.1434		420.005	10.6486
429.999	13.4756		429.999	14.6839		429.999	11.2535
440.014	13.1437		440.014	15.2248		440.014	11.4007
450.011	13.0876		450.011	14.7156		450.011	11.3876
459.99	13.4634		459.99	14.0761		459.99	10.8966
469.989	14.2793		469.989	13.8195		469.989	9.93964
480.006	14.6097		480.006	13.853		480.006	8.96805
490.003	14.502		490.003	13.697		490.003	8.3759
500.005	14.2515		500.005	13.3513		500.005	8.2099
510.005	13.8		510.005	12.9389		510.005	8.19877
519.999	13.5302		519.999	12.5869		519.999	8.40345
529.989	13.2265		529.989	11.9414		529.989	8.40739
539.974	12.4953		539.974	10.9892		539.974	7.77563
550.03	11.7605		550.03	10.0274		550.03	7.01925
560.005	10.4149		560.005	8.8691		560.005	6.22517
569.974	8.82912		569.974	7.62549		569.974	5.51281
580.015	6.98326		580.015	6.34768		580.015	4.73878
589.973	5.20428		589.973	5.19667		589.973	3.9501
600.002	3.7074		600.002	4.23124		600.002	3.26434
610.026	2.53411		610.026	3.36544		610.026	2.60056
619.967	1.64664		619.967	2.52693		619.967	1.96069
629.979	1.12297		629.979	1.89154		629.979	1.42382
639.985	0.83589		639.985	1.43772		639.985	1.05291
649.985	0.68908		649.985	1.18535		649.985	0.84963
659.979	0.58702		659.979	1.02997		659.979	0.74041
669.966	0.50578		669.966	0.92629		669.966	0.66757
680.024	0.42835		680.024	0.80943		680.024	0.58373
689.999	0.36627		689.999	0.69195		689.999	0.48311
699.967	0.32422		699.967	0.60276		699.967	0.38972
710.003	0.30738		710.003	0.53178		710.003	0.31142
720.034	0.32078		720.034	0.51808		720.034	0.27748
729.982	0.36011		729.982	0.55953		729.982	0.28144
739.998	0.43157		739.998	0.66096		739.998	0.32575
750.008	0.53715		750.008	0.82177		750.008	0.42691
760.011	0.67285		760.011	0.99212		760.011	0.59125
770.005	0.75373		770.005	1.09537		770.005	0.71813
779.993	0.75572		779.993	1.1007		779.993	0.7615
789.973	0.7345		789.973	0.99414		789.973	0.67533
800.02	0.70969		800.02	0.90805		800.02	0.56546
809.985	0.7026		809.985	0.84224		809.985	0.4681
820.017	0.85301		820.017	0.76584		820.017	0.34908
829.966	1.06733		829.966	0.78064		829.966	0.32768
839.982	1.18935		839.982	0.80981		839.982	0.31342
849.99	1.62484		849.99	0.87759		849.99	0.32314
859.989	2.79248		859.989	0.80328		859.989	0.31521
869.98	4.97361		869.98	0.7354		869.98	0.29097
877.63	7.89278		880.037	0.63029		880.037	0.25914
878.22	8.0738		890.012	0.61167		890.012	0.25385
878.811	8.26452		899.977	0.55014		899.977	0.24108
879.404	8.45518		910.008	0.52583		910.008	0.22737
879.996	8.65156		920.029	0.52529		920.029	0.21387
880.59	8.85341		925.378	0.55375		929.969	0.21182
881.185	9.06064		926.037	0.55691		939.971	0.19642
881.78	9.27336		926.697	0.56089		949.966	0.19212
882.376	9.48572		927.357	0.56525		960.026	0.20032
882.974	9.70301		928.02	0.56936		970	0.217
883.571	9.93098		928.683	0.57324		979.966	0.23452
884.17	10.1584		929.346	0.57707		989.997	0.29303
884.769	10.3919		930.011	0.58107		1000.02	0.35233
885.369	10.6255		930.677	0.5854		1010.03	0.60381
885.971	10.8643		931.343	0.59009		1020.03	0.92059
886.572	11.1072		932.01	0.59558		1030.37	1.77868
887.175	11.3603		932.679	0.60151		1031.19	1.86814
887.779	11.6117		933.348	0.60772		1032.01	1.96228
888.383	11.8683		934.019	0.61371		1032.83	2.06132
888.988	12.1301		934.69	0.61976		1033.65	2.16549
889.595	12.397		935.362	0.62642		1034.48	2.27478
890.201	12.6621		936.036	0.63424		1035.3	2.38956
890.809	12.9322		936.71	0.64316		1036.13	2.51022
891.418	13.2003		937.385	0.65246		1036.96	2.63649
892.027	13.4728		938.062	0.66122		1037.79	2.76873
892.637	13.7565		938.738	0.66927		1038.62	2.907
893.248	14.038		939.417	0.67746		1039.46	3.05134
893.86	14.324		940.096	0.68618		1040.29	3.20212
894.473	14.6141		940.776	0.69581		1041.13	3.3586
895.086	14.9074		941.457	0.70615		1041.96	3.52175
895.7	15.1962		942.14	0.71697		1042.8	3.69096
896.316	15.4953		942.822	0.72834		1043.64	3.86678
896.931	15.7907		943.507	0.74052		1044.48	4.04839
897.549	16.0901		944.191	0.75364		1045.32	4.23596
898.167	16.3858		944.878	0.76744		1046.17	4.42894
898.785	16.6849		945.565	0.78192		1047.01	4.6279
899.405	16.9871		946.253	0.79696		1047.86	4.83225
900.025	17.292		946.942	0.81236		1048.71	5.0413
900.646	17.5907		947.632	0.82827		1049.56	5.2556
901.268	17.8976		948.323	0.84474		1050.41	5.47436
901.891	18.2042		949.015	0.86178		1051.26	5.69671
902.515	18.5032		949.709	0.88		1052.11	5.92322
903.14	18.8107		950.402	0.89916		1052.97	6.1525
903.765	19.1107		951.098	0.91939		1053.82	6.38458
904.391	19.4017		951.794	0.94069		1054.68	6.619
905.019	19.6982		952.491	0.9633		1055.54	6.85585
905.647	19.9831		953.189	0.9867		1056.4	7.0936
906.276	20.264		953.888	1.01133		1057.26	7.33239
906.906	20.5319		954.589	1.03663		1058.12	7.57182
907.536	20.8016		955.29	1.06289		1058.99	7.81094
908.168	21.0551		955.992	1.0903		1059.85	8.05012
908.801	21.2993		956.696	1.11948		1060.72	8.28988
909.434	21.5331		957.401	1.15072		1061.59	8.52947
910.069	21.7552		958.106	1.18335		1062.46	8.76872
910.703	21.9559		958.812	1.21764		1063.33	9.00757
911.34	22.1416		959.52	1.25318		1064.2	9.24536
911.977	22.311		960.228	1.29038		1065.08	9.48294
912.614	22.4627		960.938	1.32929		1065.96	9.7206
913.253	22.5949		961.649	1.36967		1066.83	9.95864
913.893	22.7054		962.36	1.41193		1067.71	10.1974
914.533	22.784		963.074	1.4564		1068.59	10.4375
915.175	22.8373		963.787	1.50332		1069.47	10.6793
915.818	22.8642		964.502	1.55235		1070.36	10.9232
916.461	22.8561		965.218	1.60362		1071.24	11.169
917.105	22.8198		965.935	1.65723		1072.13	11.419
917.75	22.7542		966.653	1.71356		1073.01	11.6719
918.396	22.6582		967.373	1.77297		1073.9	11.9293
919.043	22.5239		968.093	1.83586		1074.79	12.1916
919.691	22.3655		968.814	1.90123		1075.69	12.4593
920.34	22.1684		969.537	1.9701		1076.58	12.7335
920.989	21.9403		970.26	2.04207		1077.47	13.0128
921.64	21.6819		970.985	2.11762		1078.37	13.2992
922.291	21.3873		971.71	2.19672		1079.27	13.5906
922.944	21.0706		972.437	2.27932		1080.17	13.8878
923.597	20.7199		973.165	2.36522		1081.07	14.1893
924.252	20.3499		973.893	2.45518		1081.97	14.4964
924.907	19.9501		974.624	2.54999		1082.87	14.8068
925.563	19.523		975.355	2.64903		1083.78	15.1178
926.22	19.0708		976.087	2.75281		1084.69	15.4298
926.878	18.6071		976.82	2.86107		1085.6	15.7393
927.537	18.1286		977.555	2.97489		1086.51	16.0427
928.197	17.638		978.29	3.09352		1087.42	16.3388
928.857	17.1376		979.027	3.21742		1088.33	16.6217
929.52	16.6246		979.765	3.34665		1089.24	16.8884
930.183	16.1062		980.504	3.48092		1090.16	17.1357
930.846	15.5851		981.244	3.62098		1091.08	17.3563
931.511	15.0638		981.984	3.76701		1092	17.5463
932.177	14.5444		982.727	3.91909		1092.92	17.7018
932.843	14.0249		983.471	4.07739		1093.84	17.8152
933.51	13.5143		984.215	4.24161		1094.76	17.883
934.179	13.007		984.96	4.41324		1095.69	17.9005
934.848	12.5085		985.707	4.5912		1096.62	17.865
935.519	12.0169		986.455	4.77673		1097.55	17.7722
936.19	11.5367		987.204	4.96839		1098.48	17.619
936.862	11.0687		987.955	5.16686		1099.41	17.4058
937.536	10.6144		988.705	5.37231		1100.34	17.1326
938.21	10.1746		989.458	5.58495		1101.28	16.8008
938.885	9.74934		990.212	5.80419		1102.21	16.413
939.562	9.33581		990.966	6.03096		1103.15	15.9723
940.238	8.93433		991.722	6.26626		1104.09	15.4849
940.917	8.54971		992.479	6.5086		1105.03	14.958
941.596	8.17823		993.237	6.75897		1105.97	14.3983
942.276	7.82192		993.997	7.0174		1106.92	13.8109
942.957	7.4801		994.757	7.28367		1107.86	13.204
943.64	7.15209		995.519	7.55733		1108.81	12.5846
944.322	6.83763		996.282	7.83695		1109.76	11.9599
945.007	6.53673		997.046	8.12345		1110.71	11.3364
945.691	6.24923		997.811	8.41712		1111.66	10.7199
946.378	5.97339		998.578	8.71833		1112.62	10.1154
947.065	5.71025		999.345	9.02721		1113.57	9.52724
947.753	5.45949		1000.11	9.34239		1114.53	8.95944
948.442	5.21955		1000.88	9.66472		1115.49	8.41478
949.132	4.99098		1001.65	9.99409		1116.45	7.89383
949.823	4.773		1002.43	10.3305		1117.41	7.39954
950.515	4.56408		1003.2	10.6738		1118.38	6.93148
951.209	4.36603		1003.98	11.0223		1119.34	6.49097
951.902	4.17685		1004.75	11.3786		1120.31	6.07649
952.598	3.9971		1005.53	11.7409		1121.28	5.68843
953.294	3.82613		1006.31	12.1076		1122.25	5.32547
953.991	3.66399		1007.09	12.4798		1123.22	4.98676
954.689	3.508		1007.87	12.8587		1124.2	4.6711
955.388	3.36015		1008.65	13.2407		1125.17	4.37711
956.089	3.21881		1009.43	13.6266		1126.15	4.10365
956.79	3.08434		1010.22	14.0142		1127.13	3.84941
957.492	2.95583		1011	14.4058		1128.11	3.61349
958.196	2.8336		1011.79	14.799		1129.09	3.39436
958.901	2.71793		1012.58	15.1908		1130.08	3.19077
959.606	2.60741		1013.37	15.5815		1131.06	3.00163
960.312	2.50267		1014.16	15.9694		1132.05	2.82584
961.02	2.40236		1014.95	16.3508		1133.04	2.66237
961.728	2.30668		1015.74	16.7255		1134.03	2.5103
962.438	2.21546		1016.54	17.0915		1135.03	2.36897
963.149	2.12819		1017.33	17.4483		1136.02	2.23765
963.86	2.04513		1018.13	17.7896		1137.02	2.1154
964.574	1.96598		1018.93	18.1142		1138.02	2.0016
965.287	1.89041		1019.73	18.4191		1139.02	1.89534
966.002	1.81786		1020.53	18.7013		1140.02	1.79618
966.718	1.74867		1021.33	18.9576		1141.02	1.70359
967.435	1.68287		1022.13	19.1848		1142.03	1.61721
968.153	1.62036		1022.93	19.3778		1143.03	1.53639
968.873	1.56083		1023.74	19.5373		1144.04	1.46077
969.593	1.50418		1024.55	19.6566		1145.05	1.38998
970.314	1.44946		1025.36	19.7349		1146.07	1.32363
971.037	1.39743		1026.16	19.77		1147.08	1.26136
971.76	1.34762		1026.98	19.7583		1148.1	1.20293
972.485	1.30014		1027.79	19.703		1149.11	1.1481
973.21	1.25472		1028.6	19.5995		1150.13	1.09659
973.937	1.21114		1029.42	19.452		1151.16	1.04826
974.665	1.16913		1030.23	19.2592		1152.18	1.00279
975.393	1.12892		1031.05	19.0224		1153.2	0.95994
976.124	1.09071		1031.87	18.7418		1154.23	0.91951
976.855	1.05412		1032.69	18.4221		1155.26	0.88145
977.587	1.01925		1033.51	18.0665		1156.29	0.8456
978.32	0.9858		1034.33	17.6786		1157.32	0.81179
979.055	0.95388		1035.15	17.2619		1158.36	0.7798
979.79	0.92311		1035.98	16.8191		1159.39	0.74954
980.527	0.89365		1036.8	16.3559		1160.43	0.72094
981.265	0.86552		1037.63	15.8782		1161.47	0.69389
982.004	0.83843		1038.46	15.3872		1162.51	0.66826
982.744	0.81228		1039.29	14.8882		1163.56	0.64394
983.484	0.78698		1040.12	14.385		1164.6	0.62087
984.227	0.76268		1040.96	13.8807		1165.65	0.59903
984.971	0.7396		1041.79	13.3797		1166.7	0.57831
985.715	0.71757		1042.63	12.881		1167.75	0.55867
986.46	0.69656		1043.46	12.3907		1168.8	0.54009
987.207	0.67612		1044.3	11.9085		1169.86	0.52248
987.955	0.65649		1045.14	11.4385		1170.91	0.50576
988.704	0.63762		1045.98	10.9801		1171.97	0.4898
989.455	0.6196		1046.82	10.5353		1173.03	0.47455
990.205	0.60223		1047.67	10.1041		1174.09	0.45996
990.958	0.58538		1048.51	9.68885		1175.16	0.4461
991.712	0.569		1049.36	9.28892		1176.23	0.43293
992.466	0.55318		1050.21	8.90386		1177.29	0.4204
993.222	0.53788		1051.06	8.53532		1178.36	0.40849
993.979	0.5229		1051.91	8.18232		1179.44	0.39711
994.737	0.50861		1052.76	7.84385		1180.51	0.38627
995.497	0.49552		1053.61	7.52097		1181.59	0.37592
996.257	0.48383		1054.47	7.21213		1182.67	0.366
997.019	0.47301		1055.32	6.91773		1183.74	0.35648
997.782	0.46215		1056.18	6.63737		1184.83	0.34739
998.546	0.45082		1057.04	6.37098		1185.91	0.33876
999.311	0.43927		1057.9	6.11688		1187	0.33053
1000.08	0.42812		1058.76	5.87503		1188.09	0.32267
1000.84	0.41771		1059.62	5.64489		1189.17	0.31516
1001.61	0.40785		1060.49	5.42544		1190.27	0.30798
1002.38	0.39832		1061.35	5.21666		1191.36	0.30107
1003.15	0.38904		1062.22	5.01851		1192.46	0.29446
1003.93	0.38008		1063.09	4.83019		1193.56	0.2881
1004.7	0.37148		1063.96	4.65123		1194.66	0.28202
1005.48	0.36313		1064.83	4.4811		1195.76	0.27623
1006.25	0.35505		1065.7	4.3189		1196.86	0.27067
1007.03	0.34728		1066.58	4.16452		1197.97	0.26534
1007.81	0.33984		1067.46	4.0176		1199.08	0.2602
1008.59	0.33268		1068.33	3.87778		1200.19	0.25525
1009.37	0.32568		1069.21	3.74464		1201.3	0.25051
1010.15	0.31865		1070.09	3.61777		1202.41	0.24595
1010.93	0.31169		1070.97	3.49681		1203.53	0.2416
1011.72	0.30491		1071.86	3.38145		1204.65	0.23742
1012.5	0.29846		1072.74	3.27118		1205.77	0.23341
1013.29	0.29226		1073.63	3.16628		1206.89	0.22954
1014.08	0.28621		1074.51	3.06608		1208.02	0.22576
1014.87	0.28031		1075.4	2.97062		1209.14	0.22209
1015.66	0.27456		1076.29	2.87959		1210.27	0.21854
1016.45	0.26899		1077.19	2.79268		1211.4	0.21516
1017.24	0.26362		1078.08	2.7098		1212.54	0.21192
1018.04	0.2584		1078.97	2.63037		1213.67	0.20882
1018.83	0.25326		1079.87	2.55463		1214.81	0.20581
1019.63	0.24808		1080.77	2.48204		1215.95	0.20289
1020.43	0.24293		1081.67	2.41259		1217.09	0.20005
1021.23	0.23794		1082.57	2.34594		1218.23	0.19731
1022.03	0.23318		1083.47	2.28228		1219.38	0.19465
1022.83	0.22862		1084.37	2.22131		1220.53	0.1921
1023.63	0.22414		1085.28	2.16272		1221.68	0.18962
1024.43	0.21963		1086.19	2.10667		1222.83	0.18719
1025.24	0.21517		1087.1	2.05292		1223.99	0.18482
1026.05	0.2108		1088.01	2.00126		1225.14	0.18251
1026.86	0.20657		1088.92	1.95186		1226.3	0.18028
1027.66	0.20245		1089.83	1.9043		1227.46	0.17808
1028.48	0.19832		1090.74	1.85859		1228.63	0.1759
1029.29	0.19419		1091.66	1.81486		1229.79	0.17373
1030.1	0.19004		1092.58	1.77289		1230.96	0.17158
1030.92	0.18595		1093.5	1.73275		1232.13	0.16948
1031.73	0.18197		1094.42	1.69437		1233.3	0.16739
1032.55	0.17812		1095.34	1.65731		1234.48	0.16532
1033.37	0.17436		1096.26	1.62161		1235.65	0.16326
1034.19	0.17065		1097.19	1.58733		1236.83	0.16124
1035.01	0.16698		1098.12	1.55456		1238.01	0.15923
1035.83	0.16332		1099.05	1.52306		1239.2	0.15723
1036.65	0.15968		1099.98	1.49251		1240.38	0.1552
1037.48	0.15606		1100.91	1.46291		1241.57	0.1531
1038.3	0.1525		1101.84	1.4343		1242.76	0.15099
1039.13	0.14905		1102.78	1.40674		1243.95	0.14887
1039.96	0.14562		1103.71	1.38019		1245.15	0.14675
1040.79	0.14216		1104.65	1.35447		1246.35	0.14458
1041.62	0.13864		1105.59	1.32969		1247.55	0.14232
1042.46	0.13513		1106.53	1.30601		1248.75	0.13993
1043.29	0.13173		1107.47	1.28339		1249.95	0.13744
1044.13	0.12845		1108.42	1.26136		1251.16	0.13493
1044.96	0.12527		1109.36	1.2396		1252.37	0.13245
1045.8	0.12203		1110.31	1.21812		1253.58	0.12997
1046.64	0.11872		1111.26	1.19744		1254.79	0.12742
1047.48	0.11537		1112.21	1.17818		1256.01	0.12477
1048.32	0.1121		1113.16	1.16042		1257.23	0.12204
1049.17	0.10896		1114.12	1.14355		1258.45	0.1193
1050.01	0.10597		1115.07	1.12676		1259.67	0.11657
1050.86	0.1031		1116.03	1.10983		1260.9	0.11381
1051.71	0.10028		1116.99	1.09308		1262.12	0.11096
1052.56	0.09746		1117.95	1.07675		1263.35	0.10798
1053.41	0.09456		1118.91	1.06114		1264.59	0.10492
1054.26	0.09156		1119.88	1.04588		1265.82	0.10182
1055.11	0.08857		1120.84	1.03097		1267.06	0.09871
1055.97	0.08568		1121.81	1.01624		1268.3	0.09557
1056.82	0.08293		1122.78	1.00192		1269.54	0.09237
1057.68	0.08028		1123.75	0.98785		1270.78	0.08914
1058.54	0.07769		1124.72	0.97387		1272.03	0.08587
1059.4	0.07515		1125.7	0.95996		1273.28	0.08261
1060.26	0.07267		1126.67	0.94625		1274.53	0.07939
1061.12	0.07024		1127.65	0.93285		1275.79	0.0762
1061.99	0.06779		1128.63	0.91966		1277.05	0.07306
1062.85	0.06532		1129.61	0.90661		1278.3	0.06993
1063.72	0.06288		1130.59	0.8936		1279.57	0.06682
1064.59	0.06054		1131.58	0.88066		1280.83	0.06374
1065.46	0.05829		1132.56	0.86781		1282.1	0.06073
1066.33	0.05609		1133.55	0.8549		1283.37	0.05778
1067.2	0.0539		1134.54	0.84181		1284.64	0.05491
1068.08	0.05181		1135.53	0.82853		1285.91	0.05209
1068.96	0.0499		1136.53	0.81523		1287.19	0.04935
1069.83	0.04816		1137.52	0.80195		1288.47	0.04672
1070.71	0.04648		1138.52	0.78851		1289.75	0.0442
1071.59	0.04475		1139.52	0.77488		1291.04	0.04179
1072.47	0.04293		1140.52	0.76098		1292.32	0.03946
1073.36	0.04106		1141.52	0.74695		1293.61	0.0372
1074.24	0.03922		1142.52	0.73279		1294.91	0.03501
1075.13	0.03746		1143.53	0.71845		1296.2	0.0329
1076.01	0.03581		1144.53	0.70382		1297.5	0.03088
1076.9	0.03426		1145.54	0.68894		1298.8	0.02897
1077.79	0.0328		1146.55	0.67387		1300.1	0.02717
1078.69	0.03144		1147.57	0.65862		1301.41	0.02545
1079.58	0.03015		1148.58	0.64315		1302.71	0.02381
1080.47	0.02892		1149.6	0.62748		1304.03	0.02226
1081.37	0.0277		1150.61	0.61161		1305.34	0.02082
1082.27	0.02648		1151.63	0.5955		1306.65	0.01948
1083.17	0.02529		1152.66	0.5792		1307.97	0.01821
1084.07	0.02415		1153.68	0.56271		1309.29	0.017
1084.97	0.02309		1154.7	0.54609		1310.62	0.01585
1085.87	0.0221		1155.73	0.52941		1311.94	0.01476
1086.78	0.02113		1156.76	0.51274		1313.27	0.01375
1087.69	0.02017		1157.79	0.49605		1314.61	0.0128
1088.6	0.01919		1158.82	0.47934		1315.94	0.01191
1089.51	0.01823		1159.86	0.46261		1317.28	0.0111
1090.42	0.0173		1160.89	0.44594		1318.62	0.01037
1091.33	0.0164		1161.93	0.42939		1319.96	0.00969
1092.24	0.01556		1162.97	0.41302		1321.31	0.00905
1093.16	0.01478		1164.01	0.39685		1322.65	0.00844
1094.08	0.01408		1165.06	0.38087		1324.01	0.00787
1095	0.01343		1166.1	0.36505		1325.36	0.00735
1095.92	0.01282		1167.15	0.34938		1326.72	0.00686
1096.84	0.01225		1168.2	0.33391		1328.08	0.00639
1097.76	0.01172		1169.25	0.3188		1329.44	0.00595
1098.69	0.01122		1170.3	0.30419		1330.8	0.00555
1099.62	0.01074		1171.36	0.29007		1332.17	0.00519
1100.55	0.01026		1172.41	0.27635		1333.54	0.00484
1101.48	0.00977		1173.47	0.26299		1334.91	0.00449
1102.41	0.00929		1174.53	0.25005		1336.29	0.00415
1103.34	0.00883		1175.59	0.23758		1337.67	0.00384
1104.28	0.00844		1176.66	0.22563		1339.05	0.00359
1105.21	0.0081		1177.73	0.21409		1340.43	0.00337
1106.15	0.00777		1178.79	0.20289		1341.82	0.00316
1107.09	0.00737		1179.86	0.19206		1343.21	0.00295
1108.03	0.00685		1180.94	0.18167		1344.61	0.00276
1108.97	0.0063		1182.01	0.17181		1346	0.00259
1109.92	0.0059		1183.09	0.16249		1347.4	0.00242
1110.86	0.00579		1184.17	0.15364		1348.8	0.00225
1111.81	0.00592		1185.24	0.14516		1350.21	0.00209
1112.76	0.006		1186.33	0.13703		1351.62	0.00195
1113.71	0.0058		1187.41	0.12926		1353.03	0.00184
1114.66	0.0053		1188.5	0.12189		1354.44	0.00175
1115.62	0.00471		1189.59	0.11495		1355.86	0.00167
1116.57	0.00428		1190.67	0.1084		1357.28	0.00158
1117.53	0.00406		1191.77	0.10216		1358.7	0.00148
1118.49	0.00395		1192.86	0.09621		1360.13	0.00138
1119.45	0.00381		1193.96	0.09059		1361.56	0.00128
1120.41	0.00362		1195.06	0.08534		1362.99	0.00118
1121.38	0.00343		1196.16	0.08046		1364.42	0.00111
1122.34	0.00329		1197.26	0.07589		1365.86	0.00105
1123.31	0.00315		1198.36	0.07158		1367.3	0.000971116
1124.28	0.00299		1199.47	0.06747		1368.74	0.000884741
1125.25	0.00281		1200.58	0.06354		1370.19	0.000803786
1126.22	0.00269		1201.69	0.05976		1371.64	0.000748289
1127.2	0.00263		1202.8	0.05617		1373.09	0.000723646
1128.17	0.00257		1203.91	0.0528		1374.55	0.00071558
1129.15	0.00245		1205.03	0.04972		1376.01	0.000703431
1130.13	0.00225		1206.15	0.0469		1377.47	0.000670792
1131.11	0.00206		1207.27	0.04424		1378.94	0.000613845
1132.09	0.00193		1208.39	0.04167		1380.41	0.000538895
1133.08	0.00186		1209.52	0.03917		1381.88	0.000464828
1134.06	0.00182		1210.64	0.03681		1383.35	0.000416504
1135.05	0.00178		1211.77	0.03462		1384.83	0.000405619
1136.04	0.00171		1212.9	0.0326		1386.31	0.000413306
1137.03	0.00161		1214.04	0.03072		1387.8	0.000406902
1138.03	0.00148		1215.17	0.02896		1389.28	0.000370373
1139.02	0.00133		1216.31	0.02732		1390.77	0.000318282
1140.02	0.00123		1217.45	0.0258		1392.27	0.000278272
1141.02	0.00118		1218.59	0.02437		1393.76	0.000263733
1142.02	0.00118		1219.73	0.02303		1395.27	0.000255321
1143.02	0.00119		1220.88	0.02175		1396.77	0.000241567
1144.02	0.0012		1222.03	0.02055		1398.27	0.000221627
1145.03	0.00119		1223.18	0.01942		1399.79	0.000218838
1146.03	0.00113		1224.33	0.01834		1401.3	0.000226861
1147.04	0.00103		1225.49	0.0173		1402.81	0.000235642
1148.05	0.000922769		1226.64	0.01631		1404.34	0.000243222
1149.07	0.000883331		1227.8	0.01537		1405.86	0.000254456
1150.08	0.000922353		1228.96	0.01453		1407.38	0.000260256
1151.1	0.000971255		1230.13	0.01379		1408.91	0.000249432
1152.11	0.000945338		1231.29	0.01313		1410.45	0.000225671
1153.13	0.000830476		1232.46	0.0125		1411.98	0.000207334
1154.16	0.000694615		1233.63	0.01184		1413.52	0.000204809
1155.18	0.000612048		1234.8	0.01113		1415.07	0.000223696
1156.2	0.000596046		1235.98	0.01041		1416.61	0.000259758
1157.23	0.000607342		1237.15	0.00976		1418.16	0.000304845
1158.26	0.00061011		1238.33	0.0092		1419.72	0.000341146
1159.29	0.000590086		1239.51	0.00872		1421.27	0.0003481
1160.32	0.000542523		1240.7	0.00828		1422.83	0.000328961
1161.36	0.000469524		1241.88	0.00786		1424.4	0.000319152
1162.39	0.000394186		1243.07	0.00748		1425.96	0.000346044
1163.43	0.000358354		1244.26	0.00715		1427.53	0.000397582
1164.47	0.000379997		1245.45	0.00682		1429.11	0.000436309
1165.51	0.000420726		1246.65	0.00644		1430.68	0.000456403
1166.56	0.000426509		1247.85	0.00601		1432.27	0.000493589
1167.6	0.000391131		1249.05	0.00559		1433.85	0.000564729
1168.65	0.000364137		1250.25	0.00528		1435.44	0.000618885
1169.7	0.000386728		1251.45	0.00509		1437.03	0.000586637
1170.75	0.000438862		1252.66	0.00498		1438.63	0.00043173
1171.8	0.000459832		1253.87	0.0049		1440.22	0.000329879
1172.86	0.000417394		1255.08	0.0048		1441.83	0.000476058
1173.91	0.000334354		1256.29	0.00467		1443.43	0.000843307
1174.97	0.000262958		1257.51	0.00448		1445.04	0.00121
1176.03	0.00021707		1258.73	0.00421		1446.65	0.00149
1177.09	0.000184377		1259.95	0.00386		1448.27	0.00162
1178.16	0.000163626		1261.17	0.00351		1449.89	0.00157
1179.23	0.000173477		1262.4	0.00324		1451.51	0.00134
1180.29	0.000217967		1263.62	0.00309		1453.14	0.00106
1181.36	0.000270892		1264.85	0.00301		1454.77	0.000906314
1182.44	0.000293036		1266.09	0.00291		1456.41	0.000953946
1183.51	0.000282617		1267.32	0.00277		1458.04	0.00107
1184.59	0.000264412		1268.56	0.00261		1459.69	0.00117
1185.67	0.000263097		1269.8	0.00246		1461.33	0.00122
1186.74	0.000273616		1271.04	0.00232		1462.98	0.00126
1187.83	0.000276546		1272.28	0.00219		1464.63	0.00132
1188.91	0.000256509		1273.53	0.0021		1466.29	0.00141
1190	0.00021323		1274.78	0.00202		1467.95	0.0015
1191.09	0.000154928		1276.03	0.00195		1469.62	0.0016
1192.17	0.000122931		1277.29	0.00186		1471.28	0.00171
1193.27	0.00013297		1278.55	0.00174		1472.96	0.00186
1194.36	0.000162556		1279.8	0.00162		1474.63	0.00203
1195.46	0.000105087		1281.07	0.00153		1476.31	0.00217
1196.56	0.000109876		1282.33	0.00147		1477.99	0.00228
1197.66	0.00016353		1283.6	0.00143		1479.68	0.00237
1198.76	0.000153886		1284.87	0.00138		1481.37	0.00246
1199.86	0.000119913		1286.14	0.00131		1483.07	0.00255
1200.97	0.000111273		1287.41	0.00124		1484.77	0.0026
1202.08	0.000127161		1288.69	0.00118		1486.47	0.00263
1203.19	0.000143436		1289.97	0.00114		1488.18	0.00266
1204.3	0.000157564		1291.25	0.00112		1489.89	0.0027
1205.41	0.000175868		1292.54	0.00109		1491.6	0.00273
1206.53	0.000205088		1293.82	0.00104		1493.32	0.00275
1207.65	0.000233079		1295.11	0.000963478		1495.04	0.00275
1208.77	0.000244913		1296.41	0.000881246		1496.77	0.00275
1209.89	0.000241279		1297.7	0.000806534		1498.5	0.00278
1211.02	0.000219606		1299	0.000742053		1500.23	0.00281
1212.14	0.000187014		1300.3	0.000679675
1213.27	0.000150977		1301.6	0.000612182
1214.4	0.000161438		1302.91	0.00055486
1215.54	0.000217389		1304.21	0.000536927
1216.67	0.000281428		1305.53	0.000564906
1217.81	0.000301935		1306.84	0.000594173
1218.95	0.000265884		1308.15	0.00060077
1220.09	0.000191673		1309.47	0.00058777
1221.23	0.00011823		1310.79	0.000579065
1222.38	5.48472e-05		1312.12	0.000565017
1223.53	5.34635e-05		1313.44	0.000537259
1224.68	9.73123e-05		1314.77	0.000501823
1225.83	0.00013613		1316.11	0.000485366
1226.99	0.000155865		1317.44	0.000497185
1228.14	0.000157187		1318.78	0.000535973
1229.3	0.000148234		1320.12	0.000583721
1230.46	0.000146095		1321.46	0.000613258
1231.63	0.000153005		1322.81	0.000593948
1232.79	0.000158024		1324.15	0.000526455
1233.96	0.000128237		1325.51	0.000439498
1235.13	5.27711e-05		1326.86	0.000386515
1236.3	-2.97252e-05		1328.22	0.000387718
1237.48	-7.29169e-06		1329.58	0.000411293
1238.65	8.17485e-05		1330.94	0.000398768
1239.83	0.000113158		1332.3	0.000342354
1241.01	7.57841e-05		1333.67	0.000283802
1242.2	5.3051e-05		1335.04	0.000273376
1243.38	0.000100146		1336.41	0.00030662
1244.57	0.000172151		1337.79	0.000345323
1245.76	0.000194729		1339.17	0.000361347
1246.95	0.000180773		1340.55	0.000360456
1248.15	0.000171329		1341.93	0.000352113
1249.35	0.000184641		1343.32	0.00032437
1250.55	0.000207526		1344.71	0.00027182
1251.75	0.000228308		1346.11	0.000243146
1252.95	0.000230617		1347.5	0.000262478
1254.16	0.000218783		1348.9	0.000293866
1255.37	0.000202247		1350.3	0.000281152
1256.58	0.000191442		1351.71	0.000216009
1257.79	0.000191905		1353.12	0.000135159
1259.01	0.000199671		1354.53	0.000130046
1260.23	0.000207379		1355.94	0.000197994
1261.45	0.000206717		1357.36	0.000249255
1262.67	0.000188415		1358.78	0.000204794
1263.9	0.000159416		1360.2	0.000109367
1265.12	0.000133979		1361.63	5.94782e-05
1266.35	0.000132716		1363.06	8.78174e-05
1267.59	0.00015036		1364.49	0.00012142
1268.82	0.000158681		1365.92	0.000155254
1270.06	0.000137316		1367.36	0.0001736
1271.3	0.000102562		1368.8	0.000206319
1272.54	8.73062e-05		1370.24	0.00024453
1273.78	9.96488e-05		1371.69	0.000264985
1275.03	0.000105938		1373.14	0.000255793
1276.28	9.08152e-05		1374.59	0.000230362
1277.53	6.186e-05		1376.05	0.000189576
1278.79	4.3086e-05		1377.51	0.000130329
1280.05	4.51953e-05		1378.97	7.97691e-05
1281.3	4.20128e-05		1380.44	7.14726e-05
1282.57	3.90533e-05		1381.91	4.77518e-05
1283.83	5.64872e-05		1383.38	5.57873e-05
1285.1	8.10568e-05		1384.85	8.53454e-05
1286.37	0.000122328		1386.33	0.000111075
1287.64	0.000157562		1387.81	0.000125818
1288.91	0.000158485		1389.3	0.000128334
1290.19	0.000118065		1390.78	0.000118575
1291.47	7.01572e-05		1392.27	0.000100295
1292.75	5.57252e-05		1393.77	9.5714e-05
1294.04	6.0686e-05		1395.26	0.000121284
1295.32	5.48103e-05		1396.77	9.10018e-05
1296.61	4.40718e-05		1398.27	5.21768e-05
1297.91	5.68365e-05		1399.77	-1.00664e-05
1299.2	9.66065e-05		1401.29	6.24548e-05
1300.5	0.000131483
1301.8	0.00013382
1303.1	0.000118573
1304.41	0.000118432
1305.71	0.000147673
1307.03	0.000193018
1308.34	0.000224174
1309.65	0.000223356
1310.97	0.000191795
1312.29	0.000144491
1313.62	0.00010443
1314.94	9.54793e-05
1316.27	0.000124711
1317.61	0.000169527
1318.94	0.000191858
1320.28	0.00017662
1321.62	0.000146785
1322.96	0.000139177
1324.31	0.000163948
1325.65	0.000195218
1327.01	0.000182189
1328.36	0.000132208
1329.72	8.02933e-05
1331.08	6.36696e-05
1332.44	6.98687e-05
1333.8	8.02141e-05
1335.17	9.03281e-05
1336.54	0.000113579
1337.91	0.000144265
1339.29	0.000175144
1340.67	0.000189399
1342.05	0.000181782
1343.43	0.000161371
1344.82	0.000143186
1346.21	0.000148872
1347.61	0.000192629
1349	0.000245246
1350.4	0.000272787
1351.8	0.000251813
1353.21	0.000193224
1354.62	0.000126661
1356.03	7.69394e-05
1357.44	4.39413e-05
1358.86	2.08049e-05
1360.28	1.20481e-05
1361.7	3.38487e-05
1363.13	8.61426e-05
1364.56	0.000144751
1365.99	0.00016528
1367.42	0.000160087
1368.86	0.000149371
1370.3	0.000148933
1371.74	0.000140963
1373.19	0.000141532
1374.64	0.000142516
1376.09	0.00014295
1377.55	0.000146517
1379.01	0.000152795
1380.47	0.000159121
1381.94	0.000166456
1383.41	0.000173616
1384.88	0.000182405		--	--
1386.35	0.000188649		--	--
1387.83	0.000185705		--	--
1389.31	0.000172044		--	--
1390.8	0.000156108		--	--
1392.28	0.000145257		--	--
1393.77	0.000142857		--	--
1395.27	0.000142839		--	--
1396.76	0.000147118		--	--
1398.27	0.000152322		--	--
1399.77	0.000155304		--	--
1401.27	0.000160837		--	--
			--	--
			--	--
			--	--
			--	--
			--	--
			--	--
			--	--
			--	--
			--	--
			--	--
			--	--
			--	--
			--	--
			--	--

## Sheet: Fig.2a
	PFN-Br			ZnO			PEIE			PDIN			ETL-free
Wavelength [nm]	EQE [%]		Wavelength [nm]	EQE [%]		Wavelength [nm]	EQE [%]		Wavelength [nm]	EQE [%]		Wavelength [nm]	EQE [%]
300.016	18.2596		300.016	14.5019		300.016	2.89484		300.016	0.91948		300.016	13.3582
309.989	17.5721		309.989	14.0283		309.989	2.79982		309.989	0.88407		309.989	12.8915
319.989	23.484		319.989	19.0433		319.989	3.7721		319.989	1.1144		319.989	18.055
330.014	35.4632		330.014	28.9938		330.014	6.06337		330.014	1.76449		330.014	29.5581
339.989	42.1746		339.989	35.2668		339.989	8.09768		339.989	2.49313		339.989	35.9631
349.989	44.4054		349.989	38.9256		349.989	9.73836		349.989	3.2598		349.989	39.0545
360.013	45.2848		360.013	41.5422		360.013	11.2034		360.013	4.07547		360.013	40.8758
369.986	45.7165		369.986	44.4042		369.986	13.102		369.986	5.04622		369.986	42.7982
379.983	46.3149		379.983	43.9937		379.983	14.8189		379.983	6.00237		379.983	43.2933
390.002	45.1619		390.002	42.7258		390.002	15.5226		390.002	6.57124		390.002	42.1436
400.006	43.8888		400.006	44.4821		400.006	16.4828		400.006	7.26667		400.006	42.4166
409.995	43.8118		409.995	47.5297		409.995	17.8031		409.995	8.19347		409.995	44.1182
420.005	45.351		420.005	48.7925		420.005	19.5371		420.005	9.1821		420.005	46.0644
429.999	46.2999		429.999	46.0309		429.999	20.4285		429.999	9.70415		429.999	46.1488
440.014	46.1492		440.014	42.3744		440.014	20.2067		440.014	9.68552		440.014	44.4314
450.011	45.4068		450.011	41.0855		450.011	19.5697		450.011	9.50641		450.011	43.3726
459.99	45.2843		459.99	42.9708		459.99	19.6828		459.99	9.40514		459.99	43.8198
469.989	46.4871		469.989	46.0947		469.989	20.2781		469.989	9.5066		469.989	45.4548
480.006	47.3175		480.006	48.1468		480.006	20.7478		480.006	9.60813		480.006	46.9686
490.003	48.2373		490.003	49.7907		490.003	21.3716		490.003	9.90109		490.003	47.8776
500.005	48.1591		500.005	49.9783		500.005	21.633		499.982	10.1744		500.005	48.7486
510.005	48.458		510.005	50.6593		510.005	21.7723		510.014	10.395		510.005	49.1414
519.999	48.9329		519.999	50.1653		519.999	21.1351		519.988	10.5906		519.999	49.3154
529.989	50.103		529.989	50.538		529.989	20.9618		530.015	10.4974		529.989	49.7167
539.974	50.9577		539.974	50.5057		539.974	20.2599		539.984	10.1118		539.974	49.7284
550.03	51.7846		550.03	50.8609		550.03	19.4681		550.004	9.72954		550.03	49.7768
560.005	51.6424		560.005	51.5116		560.005	18.4821		560.005	9.19766		560.005	49.6475
569.974	52.2799		569.974	51.5663		569.974	17.2427		569.974	8.64516		569.974	48.9327
580.015	52.6767		580.015	52.0678		580.015	15.9186		580.015	7.73755		580.015	48.7144
589.973	52.8306		589.973	53.0098		589.973	14.6152		589.973	6.70231		589.973	48.2369
600.002	53.0271		600.002	52.9154		600.002	13.356		600.002	5.73839		600.002	47.8553
610.026	53.5723		610.026	53.1024		610.026	12.1118		610.026	4.83319		610.026	47.8366
619.967	53.5136		619.967	52.9004		619.967	10.6848		619.967	3.83492		619.967	46.9811
629.979	53.5665		629.979	52.6144		629.979	9.36047		629.979	2.94693		629.979	46.2331
639.985	53.5521		639.985	52.0618		639.985	8.21837		639.985	2.29496		639.985	45.4833
649.985	53.5675		649.985	51.7447		649.985	7.5487		649.985	1.90725		649.985	45.1152
659.979	53.413		659.979	51.2397		659.979	7.11689		659.979	1.69076		659.979	44.6549
669.966	53.5199		669.966	51.1067		669.966	6.84963		669.966	1.53976		669.966	44.4897
680.024	53.1867		680.024	50.5569		680.024	6.48771		680.024	1.35513		680.024	44.0117
689.999	53.1146		689.999	50.1077		689.999	5.94128		689.999	1.11619		689.999	43.3073
699.967	52.9178		699.967	49.1825		699.967	5.39971		699.967	0.889		699.967	42.6965
710.003	52.8785		710.003	48.8619		710.003	4.92579		710.003	0.70475		710.003	42.2601
720.034	52.9035		720.034	48.667		720.034	4.72594		720.034	0.62404		720.034	42.0787
729.982	53.2675		729.982	49.153		729.982	4.77034		729.982	0.64264		729.982	42.5686
739.998	53.4174		739.998	49.1857		739.998	5.07512		739.998	0.76389		739.998	43.1716
750.008	53.2516		750.008	49.3316		750.008	5.61271		750.008	1.01105		750.008	43.7837
760.011	52.8306		760.011	49.2865		760.011	6.30269		760.011	1.37066		760.011	44.3686
770.005	52.0507		770.005	48.7649		770.005	6.69333		770.005	1.58739		770.005	44.1106
779.993	51.2858		779.993	48.2205		779.993	6.64965		779.993	1.63072		779.993	43.5597
789.973	50.9068		789.973	47.9974		789.973	6.27289		789.973	1.44687		789.973	43.007
800.02	50.4112		800.02	47.5804		800.02	5.76861		800.02	1.21147		800.02	42.2806
809.985	50.1709		809.985	47.1382		809.985	5.3698		809.985	1.01387		809.985	41.4779
820.017	49.2725		820.017	47.0144		820.017	5.15996		820.017	0.81213		820.017	40.9233
829.966	48.8088		829.966	46.6863		829.966	5.04716		829.966	0.76031		829.966	40.4121
839.982	49.1648		839.982	46.8174		839.982	4.78471		839.982	0.71271		839.982	40.1765
849.99	49.0145		849.99	46.8504		849.99	4.48337		849.99	0.70352		849.99	39.6189
859.989	48.6319		859.989	46.968		859.989	4.55299		859.989	0.69426		859.989	39.5697
869.98	48.5354		869.98	46.8996		869.98	4.56617		869.98	0.67041		869.98	39.6185
880.037	48.4991		880.037	46.8699		880.037	4.72742		880.037	0.63833		880.037	39.3725
890.012	48.0538		890.012	46.6577		890.012	4.64616		890.012	0.61715		890.012	38.7803
899.977	47.6141		899.977	46.3851		899.977	4.53226		899.977	0.59076		899.977	38.592
910.008	46.9828		910.008	46.1279		910.008	4.41059		910.008	0.55431		910.008	38.1962
920.029	46.5705		920.029	45.6213		920.029	4.27299		920.029	0.51132		920.029	37.6253
929.969	45.9397		929.969	45.4117		929.969	4.00757		929.969	0.47474		929.969	37.0254
939.971	45.3278		939.971	45.2512		939.971	3.86144		939.971	0.42978		939.971	36.6027
949.966	44.4626		949.966	44.7173		949.966	3.74103		949.966	0.4002		949.966	35.7213
960.026	43.6281		960.026	44.0381		960.026	3.58394		960.026	0.39202		960.026	35.0418
970	43.0704		970	43.9098		970	3.58368		970	0.41249		970	34.9696
979.966	42.4498		979.966	43.3578		979.966	3.74022		976.165	0.4295		979.966	34.548
989.997	41.9166		989.997	43.0714		989.997	3.96907		976.893	0.43345		989.997	34.9022
1000.02	40.9917		1000.02	42.6186		1000.02	4.00116		977.624	0.43728		1000.02	35.161
1010.03	40.7974		1010.03	41.996		1010.09	4.59925		978.355	0.44109		1010.03	35.738
1020.03	39.6116		1020.03	40.9358		1010.87	4.65908		979.087	0.44527		1020.03	35.8092
1030.02	38.7448		1030.02	40.3176		1011.65	4.7208		979.82	0.4498		1030.02	36.9892
1040	36.7983		1040	39.2913		1012.43	4.78491		980.555	0.45459		1040	37.3184
1049.96	34.4911		1049.96	38.9978		1013.22	4.8506		981.29	0.4593		1049.96	37.6399
1060	30.5842		1060	37.5215		1014	4.91906		982.027	0.46413		1060	35.3725
1066.96	29.1949		1062.62	37.9354		1014.79	4.99015		982.765	0.46935		1070.02	35.5582
1067.83	29.0972		1063.49	38.1094		1015.58	5.06355		983.504	0.47498		1080.03	36.8404
1068.7	29.0073		1064.35	38.2883		1016.37	5.13969		984.244	0.48096		1090.3	35.7443
1069.58	28.9282		1065.22	38.4737		1017.16	5.21831		984.984	0.48719		1091.22	35.2306
1070.46	28.8606		1066.09	38.661		1017.95	5.29877		985.727	0.49379		1092.14	34.6338
1071.33	28.805		1066.96	38.8479		1018.74	5.38185		986.471	0.50088		1093.06	33.9546
1072.21	28.7613		1067.83	39.0323		1019.54	5.46776		987.215	0.50818		1093.98	33.1957
1073.09	28.7294		1068.7	39.2086		1020.33	5.55722		987.96	0.51545		1094.9	32.3621
1073.97	28.7093		1069.58	39.3769		1021.13	5.64924		988.707	0.52247		1095.83	31.4607
1074.86	28.7013		1070.46	39.5342		1021.93	5.7447		989.455	0.52992		1096.76	30.4984
1075.74	28.7037		1071.33	39.6767		1022.73	5.84379		990.204	0.53837		1097.69	29.4818
1076.63	28.7201		1072.21	39.8004		1023.53	5.94657		990.955	0.54819		1098.62	28.4187
1077.51	28.7451		1073.09	39.9009		1024.33	6.05304		991.705	0.55898		1099.55	27.3199
1078.4	28.7799		1073.97	39.9736		1025.13	6.1632		992.458	0.57006		1100.48	26.1971
1079.29	28.824		1074.86	40.0136		1025.93	6.27641		993.212	0.58084		1101.42	25.0608
1080.19	28.8772		1075.74	40.013		1026.74	6.39388		993.966	0.59128		1102.35	23.9195
1081.08	28.9405		1076.63	39.9725		1027.55	6.51424		994.722	0.6016		1103.29	22.7815
1081.97	29.0073		1077.51	39.881		1028.36	6.63823		995.479	0.61202		1104.23	21.6554
1082.87	29.0796		1078.4	39.7366		1029.16	6.76605		996.237	0.62321		1105.17	20.5488
1083.77	29.1516		1079.29	39.5345		1029.98	6.89717		996.997	0.63581		1106.11	19.467
1084.67	29.2247		1080.19	39.2706		1030.79	7.03306		997.757	0.65005		1107.06	18.4139
1085.57	29.2951		1081.08	38.9441		1031.6	7.17242		998.519	0.66548		1108.01	17.3935
1086.47	29.364		1081.97	38.5459		1032.42	7.31693		999.282	0.68121		1108.95	16.4104
1087.37	29.4253		1082.87	38.0798		1033.23	7.46609		1000.05	0.69683		1109.9	15.4683
1088.28	29.4731		1083.77	37.5384		1034.05	7.61984		1000.81	0.71253		1110.85	14.5684
1089.19	29.5089		1084.67	36.9246		1034.87	7.7772		1001.58	0.72891		1111.81	13.7109
1090.1	29.528		1085.57	36.2372		1035.69	7.93872		1002.34	0.7464		1112.76	12.8962
1091.01	29.5258		1086.47	35.4838		1036.51	8.10443		1003.11	0.76491		1113.72	12.1251
1091.92	29.5036		1087.37	34.6656		1037.33	8.27447		1003.88	0.78434		1114.67	11.3976
1092.83	29.4545		1088.28	33.7844		1038.15	8.44883		1004.65	0.80458		1115.63	10.7123
1093.74	29.378		1089.19	32.8506		1038.98	8.62655		1005.43	0.82576		1116.59	10.0668
1094.66	29.2739		1090.1	31.8681		1039.8	8.80831		1006.2	0.84803		1117.56	9.4594
1095.58	29.1359		1091.01	30.842		1040.63	8.99494		1006.98	0.87137		1118.52	8.88869
1096.5	28.964		1091.92	29.7847		1041.46	9.18484		1007.75	0.89598		1119.49	8.35329
1097.42	28.759		1092.83	28.6998		1042.29	9.37879		1008.53	0.92179		1120.46	7.85155
1098.34	28.5161		1093.74	27.5976		1043.12	9.5766		1009.31	0.94873		1121.42	7.38177
1099.26	28.2364		1094.66	26.4877		1043.96	9.77801		1010.09	0.977		1122.4	6.94239
1100.19	27.9194		1095.58	25.3741		1044.79	9.98373		1010.87	1.00681		1123.37	6.53175
1101.12	27.5666		1096.5	24.2661		1045.63	10.1909		1011.65	1.03796		1124.34	6.14799
1102.05	27.1764		1097.42	23.1719		1046.46	10.402		1012.43	1.07058		1125.32	5.78921
1102.98	26.7477		1098.34	22.0941		1047.3	10.615		1013.22	1.10452		1126.3	5.45375
1103.91	26.2833		1099.26	21.0395		1048.14	10.8314		1014	1.14005		1127.28	5.14012
1104.84	25.7845		1100.19	20.0123		1048.98	11.0491		1014.79	1.17719		1128.26	4.84685
1105.78	25.2529		1101.12	19.0173		1049.82	11.2687		1015.58	1.21605		1129.24	4.57248
1106.71	24.691		1102.05	18.0558		1050.67	11.4891		1016.37	1.25696		1130.22	4.31578
1107.65	24.0994		1102.98	17.1289		1051.51	11.7121		1017.16	1.30001		1131.21	4.07567
1108.59	23.4822		1103.91	16.2397		1052.36	11.9363		1017.95	1.34504		1132.2	3.85101
1109.53	22.8429		1104.84	15.3891		1053.21	12.1604		1018.74	1.39219		1133.19	3.64054
1110.47	22.1837		1105.78	14.5775		1054.06	12.3862		1019.54	1.44158		1134.18	3.44313
1111.42	21.5041		1106.71	13.8048		1054.91	12.6126		1020.33	1.49353		1135.17	3.25805
1112.36	20.8085		1107.65	13.0696		1055.76	12.8385		1021.13	1.54787		1136.17	3.08481
1113.31	20.0994		1108.59	12.3724		1056.61	13.0657		1021.93	1.60488		1137.16	2.9226
1114.26	19.3796		1109.53	11.713		1057.47	13.2919		1022.73	1.66468		1138.16	2.77035
1115.21	18.652		1110.47	11.0901		1058.32	13.5179		1023.53	1.72738		1139.16	2.62703
1116.16	17.9199		1111.42	10.5009		1059.18	13.7437		1024.33	1.79304		1140.16	2.4921
1117.12	17.1862		1112.36	9.94467		1060.04	13.9702		1025.13	1.86172		1141.17	2.3653
1118.07	16.4535		1113.31	9.42015		1060.9	14.1952		1025.93	1.93333		1142.17	2.24629
1119.03	15.7255		1114.26	8.92587		1061.76	14.4198		1026.74	2.00849		1143.18	2.13447
1119.99	15.0045		1115.21	8.4601		1062.62	14.6444		1027.55	2.08705		1144.19	2.02918
1120.95	14.2904		1116.16	8.02105		1063.49	14.868		1028.36	2.16937		1145.2	1.93002
1121.91	13.589		1117.12	7.6072		1064.35	15.092		1029.16	2.25547		1146.21	1.83665
1122.88	12.9006		1118.07	7.21729		1065.22	15.3178		1029.98	2.34513		1147.23	1.74872
1123.84	12.2297		1119.03	6.85063		1066.09	15.5447		1030.79	2.43898		1148.24	1.66575
1124.81	11.5758		1119.99	6.50591		1066.96	15.773		1031.6	2.53678		1149.26	1.58731
1125.78	10.9422		1120.95	6.18053		1067.83	16.0031		1032.42	2.63928		1150.28	1.51313
1126.75	10.3296		1121.91	5.87433		1068.7	16.2338		1033.23	2.74635		1151.3	1.44303
1127.72	9.73946		1122.88	5.58536		1069.58	16.4669		1034.05	2.858		1152.33	1.37682
1128.7	9.17265		1123.84	5.31364		1070.46	16.7026		1034.87	2.97401		1153.35	1.31437
1129.67	8.62961		1124.81	5.05719		1071.33	16.9417		1035.69	3.09484		1154.38	1.2554
1130.65	8.11123		1125.78	4.81573		1072.21	17.1846		1036.51	3.22066		1155.41	1.19966
1131.63	7.61789		1126.75	4.58774		1073.09	17.4317		1037.33	3.3516		1156.44	1.14688
1132.61	7.15046		1127.72	4.37242		1073.97	17.6834		1038.15	3.48768		1157.47	1.09677
1133.59	6.70821		1128.7	4.16899		1074.86	17.9401		1038.98	3.62854		1158.5	1.04915
1134.58	6.29077		1129.67	3.97675		1075.74	18.201		1039.8	3.77455		1159.54	1.00396
1135.56	5.89783		1130.65	3.79519		1076.63	18.4692		1040.63	3.92618		1160.58	0.96118
1136.55	5.5287		1131.63	3.62356		1077.51	18.742		1041.46	4.08292		1161.62	0.92069
1137.54	5.18226		1132.61	3.46143		1078.4	19.0209		1042.29	4.24524		1162.66	0.88231
1138.53	4.85714		1133.59	3.30785		1079.29	19.3061		1043.12	4.41318		1163.7	0.84586
1139.53	4.55237		1134.58	3.16227		1080.19	19.5975		1043.96	4.58666		1164.75	0.81121
1140.52	4.26725		1135.56	3.02442		1081.08	19.8965		1044.79	4.76606		1165.8	0.77827
1141.52	4.00084		1136.55	2.89394		1081.97	20.1998		1045.63	4.95009		1166.85	0.7469
1142.52	3.75264		1137.54	2.77037		1082.87	20.5098		1046.46	5.14019		1167.9	0.71703
1143.52	3.52106		1138.53	2.65317		1083.77	20.8224		1047.3	5.33548		1168.95	0.68859
1144.52	3.30497		1139.53	2.54197		1084.67	21.1381		1048.14	5.53681		1170.01	0.66154
1145.52	3.10316		1140.52	2.43641		1085.57	21.4538		1048.98	5.74307		1171.06	0.63579
1146.53	2.91503		1141.52	2.33598		1086.47	21.7709		1049.82	5.95465		1172.12	0.61124
1147.53	2.73962		1142.52	2.24057		1087.37	22.0859		1050.67	6.171		1173.18	0.58784
1148.54	2.57641		1143.52	2.14973		1088.28	22.3949		1051.51	6.39316		1174.25	0.56557
1149.55	2.42459		1144.52	2.06342		1089.19	22.6981		1052.36	6.62044		1175.31	0.54436
1150.57	2.28316		1145.52	1.98143		1090.1	22.9908		1053.21	6.852		1176.38	0.52411
1151.58	2.1512		1146.53	1.90366		1091.01	23.2675		1054.06	7.08889		1177.44	0.50473
1152.6	2.02802		1147.53	1.82958		1091.92	23.5275		1054.91	7.33056		1178.52	0.48618
1153.61	1.91291		1148.54	1.75891		1092.83	23.7633		1055.76	7.57651		1179.59	0.46845
1154.63	1.80526		1149.55	1.69145		1093.74	23.9718		1056.61	7.82806		1180.66	0.45153
1155.66	1.70483		1150.57	1.627		1094.66	24.1498		1057.47	8.08373		1181.74	0.43532
1156.68	1.61117		1151.58	1.56551		1095.58	24.2887		1058.32	8.344		1182.82	0.4198
1157.7	1.52387		1152.6	1.50699		1096.5	24.3846		1059.18	8.60877		1183.9	0.40494
1158.73	1.44235		1153.61	1.45125		1097.42	24.4344		1060.04	8.87879		1184.98	0.39075
1159.76	1.36613		1154.63	1.39804		1098.34	24.4304		1060.9	9.15268		1186.06	0.37718
1160.79	1.29465		1155.66	1.34733		1099.26	24.3702		1061.76	9.43113		1187.15	0.36418
1161.82	1.22753		1156.68	1.29895		1100.19	24.25		1062.62	9.71414		1188.24	0.35171
1162.86	1.16444		1157.7	1.25283		1101.12	24.0682		1063.49	10.0008		1189.33	0.33977
1163.89	1.10524		1158.73	1.20873		1102.05	23.8212		1064.35	10.2919		1190.42	0.32833
1164.93	1.04979		1159.76	1.16652		1102.98	23.5068		1065.22	10.5884		1191.51	0.31735
1165.97	0.99784		1160.79	1.12601		1103.91	23.1272		1066.09	10.8894		1192.61	0.30679
1167.01	0.94903		1161.82	1.08721		1104.84	22.6839		1066.96	11.1949		1193.71	0.29661
1168.06	0.90305		1162.86	1.0501		1105.78	22.1796		1067.83	11.5051		1194.81	0.28681
1169.1	0.85969		1163.89	1.0147		1106.71	21.6182		1068.7	11.819		1195.91	0.27737
1170.15	0.81888		1164.93	0.98091		1107.65	21.0038		1069.58	12.1375		1197.01	0.26827
1171.2	0.78045		1165.97	0.94853		1108.59	20.3445		1070.46	12.4605		1198.12	0.25951
1172.25	0.74432		1167.01	0.91741		1109.53	19.6484		1071.33	12.788		1199.23	0.25112
1173.3	0.71032		1168.06	0.88753		1110.47	18.9222		1072.21	13.1196		1200.34	0.2431
1174.36	0.67822		1169.1	0.85889		1111.42	18.1702		1073.09	13.4548		1201.45	0.23539
1175.41	0.64787		1170.15	0.83146		1112.36	17.4012		1073.97	13.7932		1202.57	0.22793
1176.47	0.6192		1171.2	0.80503		1113.31	16.6224		1074.86	14.1343		1203.68	0.22072
1177.53	0.59216		1172.25	0.7796		1114.26	15.841		1075.74	14.4765		1204.8	0.21378
1178.59	0.56661		1173.3	0.75524		1115.21	15.0634		1076.63	14.8211		1205.92	0.20713
1179.66	0.54243		1174.36	0.73194		1116.16	14.2955		1077.51	15.165		1207.05	0.20073
1180.73	0.51944		1175.41	0.70963		1117.12	13.5424		1078.4	15.5079		1208.17	0.19454
1181.79	0.49757		1176.47	0.68818		1118.07	12.8082		1079.29	15.8483		1209.3	0.18855
1182.86	0.47679		1177.53	0.66743		1119.03	12.097		1080.19	16.1842		1210.43	0.18279
1183.94	0.45701		1178.59	0.6473		1119.99	11.4115		1081.08	16.5151		1211.56	0.17723
1185.01	0.43823		1179.66	0.62787		1120.95	10.7517		1081.97	16.8363		1212.69	0.17185
1186.09	0.42042		1180.73	0.6092		1121.91	10.1216		1082.87	17.1478		1213.83	0.16665
1187.17	0.40361		1181.79	0.59135		1122.88	9.52089		1083.77	17.4446		1214.96	0.16162
1188.24	0.38771		1182.86	0.57432		1123.84	8.95151		1084.67	17.7249		1216.1	0.15679
1189.33	0.37258		1183.94	0.55793		1124.81	8.41156		1085.57	17.9839		1217.25	0.1521
1190.41	0.35811		1185.01	0.54214		1125.78	7.90181		1086.47	18.221		1218.39	0.14754
1191.5	0.34426		1186.09	0.52684		1126.75	7.42098		1087.37	18.4311		1219.54	0.14311
1192.59	0.3311		1187.17	0.51205		1127.72	6.96859		1088.28	18.6094		1220.68	0.13884
1193.67	0.31868		1188.24	0.49776		1128.7	6.54364		1089.19	18.755		1221.83	0.13474
1194.77	0.30691		1189.33	0.48396		1129.67	6.14481		1090.1	18.8631		1222.99	0.13078
1195.86	0.29566		1190.41	0.47063		1130.65	5.77103		1091.01	18.9289		1224.14	0.12692
1196.96	0.28489		1191.5	0.45776		1131.63	5.421		1091.92	18.9523		1225.3	0.12318
1198.06	0.27458		1192.59	0.44537		1132.61	5.09387		1092.83	18.9281		1226.46	0.11957
1199.16	0.26475		1193.67	0.43345		1133.59	4.78786		1093.74	18.8556		1227.62	0.11607
1200.26	0.25538		1194.77	0.42195		1134.58	4.50162		1094.66	18.7348		1228.78	0.11268
1201.36	0.24639		1195.86	0.41071		1135.56	4.23411		1095.58	18.5623		1229.95	0.10937
1202.47	0.2378		1196.96	0.39977		1136.55	3.98425		1096.5	18.3396		1231.12	0.10617
1203.58	0.22958		1198.06	0.38916		1137.54	3.75086		1097.42	18.0688		1232.29	0.10308
1204.69	0.22167		1199.16	0.379		1138.53	3.53264		1098.34	17.7492		1233.46	0.10011
1205.8	0.21401		1200.26	0.3693		1139.53	3.32857		1099.26	17.3847		1234.63	0.09725
1206.91	0.20663		1201.36	0.35996		1140.52	3.13776		1100.19	16.9786		1235.81	0.0945
1208.03	0.19958		1202.47	0.35088		1141.52	2.95928		1101.12	16.5357		1236.99	0.09183
1209.15	0.19284		1203.58	0.34194		1142.52	2.79268		1102.05	16.0593		1238.17	0.08921
1210.27	0.18637		1204.69	0.33313		1143.52	2.63682		1102.98	15.5531		1239.36	0.08661
1211.39	0.18013		1205.8	0.32457		1144.52	2.49097		1103.91	15.0236		1240.54	0.08403
1212.52	0.17417		1206.91	0.31639		1145.52	2.35431		1104.84	14.4761		1241.73	0.08156
1213.64	0.16856		1208.03	0.30864		1146.53	2.22639		1105.78	13.9155		1242.92	0.07922
1214.77	0.16322		1209.15	0.30114		1147.53	2.10644		1106.71	13.3467		1244.11	0.07697
1215.9	0.15796		1210.27	0.29372		1148.54	1.99402		1107.65	12.7733		1245.31	0.07471
1217.04	0.15266		1211.39	0.28633		1149.55	1.88855		1108.59	12.2006		1246.51	0.07243
1218.17	0.14745		1212.52	0.27905		1150.57	1.78944		1109.53	11.6335		1247.71	0.07022
1219.31	0.14251		1213.64	0.27208		1151.58	1.69629		1110.47	11.0757		1248.91	0.06819
1220.45	0.13792		1214.77	0.26544		1152.6	1.60889		1111.42	10.5286		1250.11	0.06637
1221.59	0.13354		1215.9	0.25906		1153.61	1.52693		1112.36	9.99569		1251.32	0.06468
1222.73	0.12919		1217.04	0.25279		1154.63	1.44994		1113.31	9.4788		1252.53	0.06301
1223.88	0.1249		1218.17	0.2466		1155.66	1.37763		1114.26	8.97941		1253.74	0.06134
1225.03	0.12086		1219.31	0.24049		1156.68	1.30955		1115.21	8.49851		1254.95	0.05966
1226.18	0.11719		1220.45	0.23455		1157.7	1.24536		1116.16	8.03692		1256.17	0.05791
1227.33	0.11379		1221.59	0.22885		1158.73	1.18473		1117.12	7.59529		1257.39	0.05609
1228.49	0.11047		1222.73	0.22343		1159.76	1.12749		1118.07	7.174		1258.61	0.05422
1229.64	0.10711		1223.88	0.21821		1160.79	1.07349		1119.03	6.77355		1259.83	0.05247
1230.8	0.10375		1225.03	0.2131		1161.82	1.02266		1119.99	6.39367		1261.06	0.05091
1231.96	0.10047		1226.18	0.208		1162.86	0.97481		1120.95	6.0328		1262.28	0.04953
1233.13	0.09728		1227.33	0.20292		1163.89	0.9297		1121.91	5.69173		1263.52	0.04818
1234.29	0.09417		1228.49	0.19798		1164.93	0.88703		1122.88	5.36918		1264.75	0.0468
1235.46	0.09115		1229.64	0.19328		1165.97	0.8465		1123.84	5.06542		1265.98	0.0454
1236.63	0.08827		1230.8	0.18881		1167.01	0.80801		1124.81	4.77866		1267.22	0.04405
1237.8	0.08554		1231.96	0.18447		1168.06	0.77153		1125.78	4.50873		1268.46	0.04277
1238.98	0.08292		1233.13	0.18019		1169.1	0.73704		1126.75	4.25442		1269.7	0.04154
1240.15	0.08037		1234.29	0.17594		1170.15	0.70448		1127.72	4.01513		1270.95	0.04033
1241.33	0.0779		1235.46	0.1717		1171.2	0.67363		1128.7	3.79018		1272.19	0.03915
1242.51	0.07553		1236.63	0.16748		1172.25	0.64438		1129.67	3.57873		1273.44	0.03804
1243.7	0.07326		1237.8	0.16332		1173.3	0.61668		1130.65	3.38015		1274.7	0.03697
1244.88	0.07105		1238.98	0.15929		1174.36	0.59039		1131.63	3.19365		1275.95	0.03594
1246.07	0.06884		1240.15	0.15543		1175.41	0.56548		1132.61	3.01872		1277.21	0.03493
1247.26	0.0666		1241.33	0.15172		1176.47	0.54192		1133.59	2.85433		1278.47	0.03393
1248.45	0.06435		1242.51	0.14808		1177.53	0.51965		1134.58	2.69977		1279.73	0.03296
1249.65	0.06215		1243.7	0.14452		1178.59	0.49851		1135.56	2.55462		1280.99	0.03201
1250.85	0.06009		1244.88	0.14107		1179.66	0.47833		1136.55	2.41845		1282.26	0.03107
1252.05	0.05823		1246.07	0.13771		1180.73	0.45893		1137.54	2.2907		1283.53	0.03016
1253.25	0.05656		1247.26	0.13439		1181.79	0.4403		1138.53	2.17064		1284.8	0.0293
1254.45	0.05497		1248.45	0.13107		1182.86	0.42256		1139.53	2.05771		1286.08	0.02847
1255.66	0.05337		1249.65	0.12784		1183.94	0.40572		1140.52	1.95145		1287.36	0.02764
1256.87	0.05172		1250.85	0.12482		1185.01	0.38982		1141.52	1.85144		1288.63	0.02681
1258.08	0.05011		1252.05	0.12196		1186.09	0.37474		1142.52	1.75751		1289.92	0.02599
1259.29	0.04859		1253.25	0.11906		1187.17	0.36041		1143.52	1.6691		1291.2	0.0252
1260.51	0.04714		1254.45	0.11597		1188.24	0.34676		1144.52	1.58586		1292.49	0.02445
1261.73	0.04567		1255.66	0.11275		1189.33	0.33378		1145.52	1.50737		1293.78	0.02372
1262.95	0.04417		1256.87	0.10965		1190.41	0.32143		1146.53	1.43348		1295.07	0.02305
1264.17	0.04269		1258.08	0.10683		1191.5	0.30963		1147.53	1.36379		1296.37	0.02241
1265.4	0.0413		1259.29	0.10423		1192.59	0.29833		1148.54	1.29809		1297.66	0.0218
1266.62	0.04005		1260.51	0.1017		1193.67	0.28747		1149.55	1.23613		1298.96	0.02118
1267.85	0.03894		1261.73	0.0992		1194.77	0.27702		1150.57	1.17762		1300.27	0.02054
1269.09	0.03793		1262.95	0.0968		1195.86	0.26698		1151.58	1.12236
1270.32	0.03693		1264.17	0.09457		1196.96	0.25741		1152.6	1.07017
1271.56	0.0359		1265.4	0.0925		1198.06	0.24829		1153.61	1.0208
1272.8	0.03479		1266.62	0.09047		1199.16	0.23958		1154.63	0.974
1274.04	0.03364		1267.85	0.08842		1200.26	0.23124		1155.66	0.9297
1275.28	0.03255		1269.09	0.08636		1201.36	0.2232		1156.68	0.88778
1276.53	0.03156		1270.32	0.08428		1202.47	0.2155		1157.7	0.84814
1277.78	0.03062		1271.56	0.08219		1203.58	0.2081		1158.73	0.8106
1279.03	0.02966		1272.8	0.08007		1204.69	0.20098		1159.76	0.77506
1280.29	0.02869		1274.04	0.07797		1205.8	0.19412		1160.79	0.74138
1281.55	0.02774		1275.28	0.07593		1206.91	0.18756		1161.82	0.70948
1282.8	0.02686		1276.53	0.07398		1208.03	0.1813		1162.86	0.67924
1284.07	0.02602		1277.78	0.07212		1209.15	0.17528		1163.89	0.65055
1285.33	0.02518		1279.03	0.07034		1210.27	0.16948		1164.93	0.62334
1286.6	0.0244		1280.29	0.06862		1211.39	0.16393		1165.97	0.5975
1287.87	0.02374		1281.55	0.06696		1212.52	0.15862		1167.01	0.57295
1289.14	0.02319		1282.8	0.06532		1213.64	0.15355		1168.06	0.5496
1290.41	0.02263		1284.07	0.06369		1214.77	0.14859		1169.1	0.52739
1291.69	0.02197		1285.33	0.06209		1215.9	0.14366		1170.15	0.50624
1292.97	0.02124		1286.6	0.06052		1217.04	0.13881		1171.2	0.48606
1294.25	0.02054		1287.87	0.05899		1218.17	0.13422		1172.25	0.46685
1295.54	0.01993		1289.14	0.0575		1219.31	0.12995		1173.3	0.44861
1296.82	0.01937		1290.41	0.05604		1220.45	0.12595		1174.36	0.43123
1298.11	0.01878		1291.69	0.05461		1221.59	0.12209		1175.41	0.4146
1299.41	0.01817		1292.97	0.05322		1222.73	0.1183		1176.47	0.3987
1300.7	0.01759		1294.25	0.05187		1223.88	0.1146		1177.53	0.38354
1302	0.01712		1295.54	0.05058		1225.03	0.11101		1178.59	0.36915
1303.3	0.01673		1296.82	0.04931		1226.18	0.1075		1179.66	0.3555
1304.6	0.01638		1298.11	0.04805		1227.33	0.10405		1180.73	0.34246
1305.91	0.016		1299.41	0.04679		1228.49	0.10071		1181.79	0.32995
1307.21	0.01558		1300.7	0.0455		1229.64	0.09755		1182.86	0.31796
1308.53	0.01515		1302	0.04421		1230.8	0.09459		1183.94	0.30651
1309.84	0.01474		1303.3	0.043		1231.96	0.09175		1185.01	0.2956
1311.15	0.01441		1304.6	0.04187		1233.13	0.08897		1186.09	0.28516
1312.47	0.01414		1305.91	0.04081		1234.29	0.08626		1187.17	0.27515
1313.79	0.01388		1307.21	0.03978		1235.46	0.08367		1188.24	0.26557
1315.12	0.01356		1308.53	0.03874		1236.63	0.08123		1189.33	0.25644
1316.44	0.01322		1309.84	0.03773		1237.8	0.07891		1190.41	0.2477
1317.77	0.01288		1311.15	0.03674		1238.98	0.07666		1191.5	0.23928
1319.11	0.01253		1312.47	0.03577		1240.15	0.07444		1192.59	0.23111
1320.44	0.01212		1313.79	0.03476		1241.33	0.07221		1193.67	0.22326
1321.78	0.01168		1315.12	0.03373		1242.51	0.06995		1194.77	0.21581
1323.12	0.0113		1316.44	0.03269		1243.7	0.06768		1195.86	0.20876
1324.46	0.01106		1317.77	0.03168		1244.88	0.06548		1196.96	0.20205
1325.81	0.01095		1319.11	0.0307		1246.07	0.06341		1198.06	0.19555
1327.15	0.01081		1320.44	0.02971		1247.26	0.06149		1199.16	0.18918
1328.51	0.01058		1321.78	0.02869		1248.45	0.05967		1200.26	0.18296
1329.86	0.01029		1323.12	0.0277		1249.65	0.05794		1201.36	0.17696
1331.22	0.01002		1324.46	0.0268		1250.85	0.05631		1202.47	0.17126
1332.58	0.00981		1325.81	0.026		1252.05	0.0548		1203.58	0.16587
1333.94	0.00962		1327.15	0.02523		1253.25	0.05336		1204.69	0.16074
1335.3	0.00941		1328.51	0.0244		1254.45	0.05186		1205.8	0.1558
1336.67	0.00914		1329.86	0.02351		1255.66	0.05027		1206.91	0.15102
1338.04	0.00881		1331.22	0.02262		1256.87	0.04863		1208.03	0.1464
1339.41	0.00844		1332.58	0.02182		1258.08	0.04704		1209.15	0.14198
1340.79	0.00807		1333.94	0.02109		1259.29	0.04556		1210.27	0.13772
1342.17	0.00781		1335.3	0.02036		1260.51	0.0442		1211.39	0.13358
1343.55	0.0077		1336.67	0.01953		1261.73	0.04292		1212.52	0.1295
1344.93	0.0077		1338.04	0.01861		1262.95	0.04169		1213.64	0.12549
1346.32	0.00768		1339.41	0.01767		1264.17	0.04044		1214.77	0.12162
1347.71	0.0075		1340.79	0.0168		1265.4	0.03913		1215.9	0.11795
1349.11	0.00719		1342.17	0.01605		1266.62	0.03781		1217.04	0.11445
1350.5	0.00686		1343.55	0.01537		1267.85	0.03657		1218.17	0.1111
1351.9	0.0066		1344.93	0.01475		1269.09	0.03546		1219.31	0.10786
1353.3	0.00644		1346.32	0.01414		1270.32	0.03447		1220.45	0.10476
1354.71	0.00639		1347.71	0.01355		1271.56	0.03351		1221.59	0.10179
1356.12	0.00641		1349.11	0.01295		1272.8	0.03256		1222.73	0.09892
1357.53	0.00641		1350.5	0.01231		1274.04	0.03169		1223.88	0.0961
1358.94	0.00634		1351.9	0.01166		1275.28	0.03091		1225.03	0.09333
1360.36	0.00617		1353.3	0.01105		1276.53	0.03016		1226.18	0.09063
1361.78	0.00596		1354.71	0.01054		1277.78	0.02932		1227.33	0.08804
1363.2	0.00576		1356.12	0.01013		1279.03	0.02837		1228.49	0.08557
1364.63	0.0056		1357.53	0.00972		1280.29	0.02738		1229.64	0.08319
1366.06	0.00547		1358.94	0.00925		1281.55	0.02647		1230.8	0.08088
1367.49	0.00538		1360.36	0.0087		1282.8	0.02571		1231.96	0.07862
1368.92	0.00535		1361.78	0.00813		1284.07	0.02507		1233.13	0.0764
1370.36	0.00538		1363.2	0.00763		1285.33	0.02446		1234.29	0.07426
1371.8	0.0054		1364.63	0.0072		1286.6	0.02383		1235.46	0.07221
1373.24	0.00533		1366.06	0.00682		1287.87	0.02313		1236.63	0.07024
1374.69	0.00517		1367.49	0.00645		1289.14	0.02241		1237.8	0.0683
1376.14	0.00492		1368.92	0.00608		1290.41	0.02173		1238.98	0.06636
1377.59	0.00461		1370.36	0.00572		1291.69	0.0212		1240.15	0.06444
1379.05	0.00424		1371.8	0.0054		1292.97	0.02079		1241.33	0.06259
1380.51	0.00383		1373.24	0.0051		1294.25	0.02037		1242.51	0.06084
1381.97	0.00346		1374.69	0.00481		1295.54	0.01986		1243.7	0.05921
1383.44	0.00323		1376.14	0.00453		1296.82	0.01924		1244.88	0.05764
1384.91	0.00317		1377.59	0.00423		1298.11	0.01861		1246.07	0.05607
1386.38	0.00326		1379.05	0.00392		1299.41	0.01804		1247.26	0.0545
1387.85	0.00343		1380.51	0.00361		1300.7	0.01751		1248.45	0.05297
1389.33	0.00363		1381.97	0.00331		1302	0.01696		1249.65	0.05149
1390.81	0.00379		1383.44	0.00304		1303.3	0.01642		1250.85	0.05009
1392.3	0.00382		1384.91	0.0028		1304.6	0.01594		1252.05	0.04874
1393.78	0.00364		1386.38	0.00257		1305.91	0.01556		1253.25	0.04742
1395.27	0.00326		1387.85	0.00235		1307.21	0.01526		1254.45	0.04614
1396.77	0.00284		1389.33	0.00217		1308.53	0.01494		1255.66	0.04489
1398.26	0.00263		1390.81	0.002		1309.84	0.01458		1256.87	0.04368
1399.77	0.00274		1392.3	0.00185		1311.15	0.01421		1258.08	0.04251
1401.27	0.00303		1393.78	0.00172		1312.47	0.01385		1259.29	0.04138
1402.77	0.00326		1395.27	0.00161		1313.79	0.01351		1260.51	0.04028
1404.29	0.00328		1396.77	0.00153		1315.12	0.01319		1261.73	0.03921
1405.8	0.00307		1398.26	0.00144		1316.44	0.01289		1262.95	0.03816
1407.31	0.00274		1399.77	0.00133		1317.77	0.01261		1264.17	0.03713
1408.84	0.00251		1401.27	0.00118		1319.11	0.01238		1265.4	0.03612
1410.36	0.00245		1402.77	0.00102		1320.44	0.01219		1266.62	0.03513
1411.88	0.00239		1404.29	0.000902895		1321.78	0.01201		1267.85	0.03416
1413.41	0.00215		1405.8	0.000820823		1323.12	0.01178		1269.09	0.03323
1414.95	0.00169		1407.31	0.00075626		1324.46	0.01148		1270.32	0.03235
1416.48	0.00146		1408.84	0.000707797		1325.81	0.01115		1271.56	0.03153
1418.02	0.00165		1410.36	0.000689734		1327.15	0.01084		1272.8	0.03072
1419.57	0.00207		1411.88	0.000687301		1328.51	0.01059		1274.04	0.02991
1421.11	0.00233		1413.41	0.000657567		1329.86	0.01038		1275.28	0.0291
1422.66	0.00228		1414.95	0.000564545		1331.22	0.01015		1276.53	0.0283
1424.22	0.00199		1416.48	0.000425549		1332.58	0.00986		1277.78	0.02751
1425.77	0.00174		1418.02	0.000285793		1333.94	0.00955		1279.03	0.02675
1427.33	0.00164		1419.57	0.000207007		1335.3	0.00928		1280.29	0.02602
1428.9	0.00158		1421.11	0.000191678		1336.67	0.00909		1281.55	0.02535
1430.46	0.00145		1422.66	0.000257172		1338.04	0.00897		1282.8	0.02472
1432.03	0.00135		1424.22	0.000326162		1339.41	0.0089		1284.07	0.0241
1433.61	0.00137		1425.77	0.000327777		1340.79	0.00885		1285.33	0.02345
1435.18	0.00146		1427.33	0.00018744		1342.17	0.00879		1286.6	0.02278
1436.77	0.00157		1428.9	0.00021219		1343.55	0.00871		1287.87	0.02212
1438.35	0.00177		1430.46	0.000403598		1344.93	0.0086		1289.14	0.02152
1439.94	0.00204		1432.03	0.000535483		1346.32	0.00847		1290.41	0.02096
1441.53	0.00212		1433.61	0.000521502		1347.71	0.00832		1291.69	0.02043
1443.13	0.00177		1435.18	0.000444788		1349.11	0.00812		1292.97	0.01991
1444.72	0.00151		1436.77	0.000401569		1350.5	0.00788		1294.25	0.0194
1446.33	0.00194		1438.35	0.000414192		1351.9	0.00768		1295.54	0.01893
1447.93	0.00268		1439.94	0.000425608		1353.3	0.00759		1296.82	0.01849
1449.54	0.00332		1441.53	0.000393746		1354.71	0.00756		1298.11	0.01807
1451.15	0.00347		1443.13	0.000373664		1356.12	0.00746		1299.41	0.01766
1452.77	0.00287		1444.72	0.000508988		1357.53	0.00719		1300.7	0.01727
1454.39	0.00166		1446.33	0.000767407		1358.94	0.00681		1302	0.0169
1456.01	0.000442216		1447.93	0.00101		1360.36	0.00646		1303.3	0.01653
1457.64	0.0013		1449.54	0.00113		1361.78	0.00627		1304.6	0.01611
1459.27	0.00183		1451.15	0.00114		1363.2	0.00619		1305.91	0.01564
1460.91	0.00227		1452.77	0.00109		1364.63	0.00611		1307.21	0.01514
1462.54	0.00226		1454.39	0.00102		1366.06	0.00596		1308.53	0.01466
1464.19	0.00191		1456.01	0.000922326		1367.49	0.00577		1309.84	0.01424
1465.83	0.00146		1457.64	0.000794126		1368.92	0.00561		1311.15	0.01388
1467.48	0.00113		1459.27	0.00067479		1370.36	0.00553		1312.47	0.01359
1469.13	0.000827069		1460.91	0.000669056		1371.8	0.00552		1313.79	0.01334
1470.79	0.000677652		1462.54	0.000772774		1373.24	0.00553		1315.12	0.0131
1472.45	0.00080008		1464.19	0.00088227		1374.69	0.00551		1316.44	0.01285
1474.12	0.00106		1465.83	0.000893		1376.14	0.00541		1317.77	0.0126
1475.78	0.0014		1467.48	0.000856434		1377.59	0.00523		1319.11	0.01237
1477.46	0.00185		1469.13	0.000850069		1379.05	0.00503		1320.44	0.01214
1479.13	0.00235		1470.79	0.000891619		1380.51	0.00486		1321.78	0.01188
1480.81	0.00275		1472.45	0.000946594		1381.97	0.00476		1323.12	0.01156
1482.49	0.00289		1474.12	0.000996147		1383.44	0.00465		1324.46	0.01122
1484.18	0.00281		1475.78	0.00106		1384.91	0.00449		1325.81	0.0109
1485.87	0.00267		1477.46	0.00115		1386.38	0.00429		1327.15	0.01064
1487.57	0.00261		1479.13	0.00124		1387.85	0.00411		1328.51	0.01043
1489.27	0.00258		1480.81	0.00131		1389.33	0.00399		1329.86	0.01024
1490.97	0.00253		1482.49	0.00134		1390.81	0.0039		1331.22	0.01001
1492.68	0.00254		1484.18	0.00134		1392.3	0.00379		1332.58	0.00976
1494.39	0.00274		1485.87	0.00135		1393.78	0.00363		1333.94	0.00949
1496.1	0.00312		1487.57	0.00138		1395.27	0.00345		1335.3	0.00924
1497.82	0.00343		1489.27	0.00143		1396.77	0.00327		1336.67	0.00901
1499.54	0.00347		1490.97	0.0015		1398.26	0.00309		1338.04	0.0088
--	--		1492.68	0.00161		1399.77	0.0029		1339.41	0.00858
--	--		1494.39	0.00174		1401.27	0.00271		1340.79	0.00834
--	--		1496.1	0.00185		1402.77	0.00254		1342.17	0.00809
--	--		1497.82	0.00193		1404.29	0.00239		1343.55	0.00785
--	--		1499.54	0.00199		1405.8	0.00228		1344.93	0.00765
						1407.31	0.00217		1346.32	0.00747
						1408.84	0.00202		1347.71	0.00728
						1410.36	0.00183		1349.11	0.00704
						1411.88	0.00166		1350.5	0.00679
						1413.41	0.00159		1351.9	0.00654
						1414.95	0.00163		1353.3	0.00633
						1416.48	0.00172		1354.71	0.00614
						1418.02	0.00176		1356.12	0.00596
						1419.57	0.00171		1357.53	0.00577
						1421.11	0.00159		1358.94	0.00559
						1422.66	0.00147		1360.36	0.00539
						1424.22	0.0014		1361.78	0.0052
						1425.77	0.00134		1363.2	0.00501
						1427.33	0.00127		1364.63	0.00484
						1428.9	0.00117		1366.06	0.00469
						1430.46	0.00104		1367.49	0.00453
						1432.03	0.000914139		1368.92	0.00435
						1433.61	0.000836487		1370.36	0.00414
						1435.18	0.000834056		1371.8	0.00391
						1436.77	0.00087125		1373.24	0.00368
						1438.35	0.000872362		1374.69	0.00348
						1439.94	0.000777021		1376.14	0.00332
						1441.53	0.000602103		1377.59	0.00319
						1443.13	0.000423034		1379.05	0.00309
						1444.72	0.0004922		1380.51	0.00298
						1446.33	0.000960732		1381.97	0.00285
						1447.93	0.0017		1383.44	0.0027
						1449.54	0.00235		1384.91	0.00257
						1451.15	0.00279		1386.38	0.00246
						1452.77	0.00301		1387.85	0.00237
						1454.39	0.00298		1389.33	0.00226
						1456.01	0.00257		1390.81	0.00213
						1457.64	0.00189		1392.3	0.00198
						1459.27	0.00129		1393.78	0.00182
						1460.91	0.00122		1395.27	0.00167
						1462.54	0.0013		1396.77	0.00154
						1464.19	0.00144		1398.26	0.00146
						1465.83	0.00156		1399.77	0.00143
						1467.48	0.00159		1401.27	0.00143
						1469.13	0.00159		1402.77	0.00138
						1470.79	0.00162		1404.29	0.00126
						1472.45	0.00169		1405.8	0.00112
						1474.12	0.00175		1407.31	0.001
						1475.78	0.00181		1408.84	0.000947399
						1477.46	0.0019		1410.36	0.000923666
						1479.13	0.00204		1411.88	0.000886677
						1480.81	0.00219		1413.41	0.000822438
						1482.49	0.00232		1414.95	0.000745861
						1484.18	0.00243		1416.48	0.000677744
						1485.87	0.00254		1418.02	0.000616804
						1487.57	0.00265		1419.57	0.000565969
						1489.27	0.00275		1421.11	0.000537347
						1490.97	0.0028		1422.66	0.000538211
						1492.68	0.00279		1424.22	0.00054601
						1494.39	0.00275		1425.77	0.000523002
						1496.1	0.00272		1427.33	0.000459775
						1497.82	0.00271		1428.9	0.000391629
						1499.54	0.00274		1430.46	0.000363467
						--	--		1432.03	0.000381406
						--	--		1433.61	0.000405691
						--	--		1435.18	0.000408828
						--	--		1436.77	0.000402416
						--	--		1438.35	0.000412591
						--	--		1439.94	0.000421736
						--	--		1441.53	0.000415546
						--	--		1443.13	0.000368163
						--	--		1444.72	0.00030961
						--	--		1446.33	0.000286552
						--	--		1447.93	0.000435764
						--	--		1449.54	0.000624364
						--	--		1451.15	0.000806025
						--	--		1452.77	0.000866359
						--	--		1454.39	0.000796475
						--	--		1456.01	0.000592657
						--	--		1457.64	0.000370272
						--	--		1459.27	0.000318177
						--	--		1460.91	0.000578611
						--	--		1462.54	0.000728125
						--	--		1464.19	0.00080047
						--	--		1465.83	0.000820427
						--	--		1467.48	0.000825191
						--	--		1469.13	0.000833496
						--	--		1470.79	0.000853058
						--	--		1472.45	0.000893536
						--	--		1474.12	0.000961513
						--	--		1475.78	0.00104
						--	--		1477.46	0.00112
						--	--		1479.13	0.00117
						--	--		1480.81	0.00123
						--	--		1482.49	0.00131
						--	--		1484.18	0.00141
						--	--		1485.87	0.00148
						--	--		1487.57	0.00149
						--	--		1489.27	0.00148
						--	--		1490.97	0.00149
						--	--		1492.68	0.00156
						--	--		1494.39	0.00166
						--	--		1496.1	0.00174
						--	--		1497.82	0.00179
						--	--		1499.54	0.00183
						--	--		--	--
						--	--		--	--
						--	--		--	--
						--	--		--	--
						--	--		--	--
						--	--		--	--
						--	--		--	--
						--	--		--	--
						--	--		--	--
						--	--		--	--
						--	--		--	--
						--	--
						--	--
						--	--
						--	--
						--	--
						--	--
						--	--
						--	--
						--	--
						--	--
						--	--
						--	--
						--	--
						--	--
						--	--
						--	--
						--	--
						--	--
						--	--
						--	--
						--	--
						--	--
						--	--
						--	--
						--	--
						--	--
						--	--
						--	--
						--	--
						--	--
						--	--
						--	--
						--	--
						--	--
						--	--
						--	--
						--	--
						--	--
						--	--
						--	--
						--	--
						--	--
						--	--
						--	--

## Sheet: Fig.2b
	PFN-Br	ZnO	PEIE	PDIN
Voltage (V)	Current density (mA/cm2)	Current density (mA/cm2)	Current density (mA/cm2)	Current density (mA/cm2)
-1.00049	-1.53381	-1.39412	-0.16104	-0.04856
-0.97549	-1.53249	-1.39214	-0.15999	-0.0481
-0.95048	-1.53069	-1.38698	-0.15553	-0.04787
-0.92546	-1.52739	-1.38918	-0.15344	-0.04729
-0.90048	-1.52627	-1.38401	-0.15301	-0.04665
-0.8755	-1.52457	-1.38257	-0.15037	-0.04617
-0.85052	-1.52378	-1.38102		-0.04573
-0.82553	-1.52002	-1.37612	-0.14432	-0.04527
-0.8005	-1.521	-1.37452	-0.1415	-0.04487
-0.7755	-1.51759	-1.37408	-0.13991	-0.04427
-0.7505	-1.51685	-1.3694	-0.13759	-0.04377
-0.7255	-1.51463	-1.36959	-0.13537	-0.04317
-0.7005	-1.51109	-1.36448	-0.13271	-0.04259
-0.67546	-1.50802	-1.36317	-0.13035	-0.04206
-0.65048	-1.50694	-1.36202	-0.1277	-0.04153
-0.62549	-1.50488	-1.35719	-0.12457	-0.04088
-0.60051	-1.50079	-1.3546	-0.1223	-0.04034
-0.57553	-1.49935	-1.35442	-0.11948	-0.03968
-0.55051	-1.49596	-1.3514	-0.11548	-0.039
-0.5255	-1.49278	-1.35203	-0.11304	-0.03846
-0.5005	-1.4893	-1.35022	-0.10994	-0.03774
-0.47549	-1.48584	-1.34933	-0.10731	-0.03711
-0.45045	-1.48197	-1.34767	-0.10493	-0.03648
-0.42544	-1.47751	-1.34345	-0.1013	-0.03598
-0.40043	-1.47381	-1.33809	-0.09887	-0.03538
-0.37543	-1.46916	-1.33683	-0.09637	-0.03461
-0.35044	-1.4643	-1.33253	-0.09408	-0.03401
-0.32543	-1.45787	-1.33082	-0.09178	-0.0332
-0.30044	-1.45069	-1.3292	-0.09038	-0.03246
-0.27545	-1.44449	-1.3228	-0.08733	-0.03189
-0.25044	-1.43637	-1.31414	-0.08657	-0.03134
-0.22543	-1.43009	-1.30823	-0.08385	-0.03059
-0.20031	-1.41969	-1.30316	-0.08236	-0.02995
-0.17531	-1.41065	-1.29515	-0.08036	-0.02934
-0.15031	-1.40039	-1.28666	-0.0779	-0.02866
-0.12531	-1.38957	-1.27569	-0.07587	-0.02803
-0.1003	-1.37576	-1.26639	-0.07356	-0.02746
-0.0753	-1.3627	-1.25223	-0.07094	-0.02678
-0.05029	-1.3454	-1.24002	-0.06893	-0.02608
-0.02528	-1.32774	-1.21845	-0.06669	-0.02551
-0.000265	-1.3069	-1.20931	-0.06438	-0.02484
0.02507	-1.28551	-1.18557	-0.06201	-0.02412
0.05008	-1.25991	-1.16162	-0.05964	-0.02357
0.07509	-1.23608	-1.13311	-0.05725	-0.0228
0.1001	-1.20594	-1.11894	-0.05493	-0.0222
0.1251	-1.17278	-1.09443	-0.0525	-0.02155
0.1501	-1.13584	-1.05888	-0.05003	-0.02069
0.17511	-1.0953	-1.02485	-0.04739	-0.01987
0.20011	-1.04974	-0.99028	-0.04476	-0.01904
0.22519	-0.99768	-0.94718	-0.04242	-0.01801
0.25023	-0.93868	-0.90555	-0.04	-0.01677
0.27524	-0.87474	-0.85679	-0.03744	-0.01528
0.30023	-0.80142	-0.80063	-0.03473	-0.01322
0.32522	-0.71913	-0.73889	-0.03074	-0.00975
0.35021	-0.62584	-0.66547	-0.02514	-0.00374
0.37523	-0.51962	-0.58423	-0.01547	0.00786
0.40022	-0.40075	-0.48531	0.00175	0.03134
0.42524	-0.26667	-0.36542	0.03301	0.08056
0.45024	-0.11783	-0.22117	0.08461	0.18174
0.47525	0.04786	-0.04639	0.16125	0.37546
0.50031	0.23084	0.16013	0.26228	0.70833
0.52531	0.42993	0.40088	0.38358	1.20497
0.55031	0.64625	0.67758	0.51941	1.8607
0.5753	0.87908	0.98979	0.66524	2.64946
0.60029	1.12796	1.33715	0.81751	3.54568
0.6253	1.39304	1.7192	0.9738	4.52528
0.65029	1.67302	2.13361	1.13206	5.56953
0.67527	1.9692	2.5799	1.29116	6.66451
0.70029	2.28016	3.05729	1.4515	7.80304
0.72527	2.60524	3.56518	1.61281	8.9769
0.7503	2.94381	4.1019	1.77474	10.1826
0.77531	3.30018	4.66304	1.93846	11.4139
0.80031	3.67006	5.25215	2.10479	12.6661
0.8253	4.05283	5.86437	2.2731	13.9366
0.85028	4.44995	6.50188	2.44439	15.228
0.8753	4.8635	7.16483	2.61969	16.5388
0.90028	5.28865	7.85239	2.79891	17.8645
0.92527	5.73178	8.55873	2.98211	19.203
0.95025	6.18613	9.2872	3.1698	20.5624
0.97526	6.66043	10.0426	3.3611	21.9334
1.0003	7.14704	10.815	3.55822	23.3166

## Sheet: Fig2c
	PFN-Br	ZnO	PEIE	PDIN
Voltage (V)	(C/A)-2 (nF/cm2)-2	(C/A)-2 (nF/cm2)-2	(C/A)-2 (nF/cm2)-2	(C/A)-2 (nF/cm2)-2
-3	0.02728	0.02501	0.02416	0.00743
-2.9	0.02722	0.02496	0.02333	0.0072
-2.8	0.02718	0.02491	0.02269	0.007
-2.7	0.02712	0.02487	0.02208	0.00679
-2.6	0.02706	0.02482	0.02148	0.00659
-2.5	0.02699	0.02477	0.02087	0.00638
-2.4	0.02693	0.02472	0.02026	0.00618
-2.3	0.02686	0.02464	0.01965	0.00598
-2.2	0.02678	0.02458	0.01903	0.00577
-2.1	0.02671	0.02451	0.01841	0.00557
-2	0.02662	0.02444	0.01778	0.00536
-1.9	0.02653	0.02437	0.01714	0.00516
-1.8	0.02644	0.02429	0.0165	0.00495
-1.7	0.02634	0.02421	0.01586	0.00475
-1.6	0.02623	0.02413	0.0152	0.00454
-1.5	0.02611	0.02404	0.01455	0.00434
-1.4	0.02599	0.02394	0.01389	0.00413
-1.3	0.02585	0.02383	0.01323	0.00392
-1.2	0.0257	0.02373	0.01256	0.00371
-1.1	0.02553	0.0236	0.01188	0.0035
-1	0.02533	0.02347	0.01121	0.00329
-0.9	0.02512	0.02333	0.01052	0.00308
-0.8	0.02487	0.02316	0.00983	0.00287
-0.7	0.02459	0.02298	0.00912	0.00265
-0.6	0.02425	0.02277	0.00841	0.00244
-0.5	0.02384	0.02253	0.00769	0.00222
-0.4	0.02333	0.02224	0.00696	0.002
-0.3	0.02266	0.02188	0.0062	0.00178
-0.2	0.02175	0.02141	0.00542	0.00156
-0.1	0.02034	0.02076	0.00461	0.00134
0	0.01783	0.01966	0.00376	0.00111
0.1	0.0129	0.01743	0.00287	0.000878884
0.2	0.00624	0.01266	0.00201	0.000651969
0.3	0.00272	0.00608	0.00133	0.00044821
0.4	0.00372	0.00197	0.00101	0.00039313
0.5	2.40143	0.000904301	0.000331871	0.000941006
0.6	0.00383	0.00149	0.000210908	0.00745
0.7	0.00169	0.02721	0.000345176	0.13862
0.8	0.00139	0.0035	0.000762245	0.115
0.9	0.00135	0.000698733	0.00166	0.01583
1	0.00145	0.000331153	0.00315	0.00693

## Sheet: Fig.3a-c
	PEIE (H2O+CH3COOH)		PEIE (H2O)		PEIE (H2O+NaOH)			PFN-Br		PFN			PDIN		PDINO
Binding Energy (eV)	Intensity (arb. units)	Binding Energy (eV)	Intensity (arb. units)	Binding Energy (eV)	Intensity (arb. units)		Binding Energy (eV)	Intensity (arb. units)	Binding Energy (eV)	Intensity (arb. units)		Binding Energy (eV)	Intensity (arb. units)	Binding Energy (eV)	Intensity (arb. units)
406	0	407.94	100	396	0		394.22	200	396	100		407.87	63.1	410.03	0
405.95	495.74	407.89	92.1697	396.05	-95		394.27	253.2	396.05	299.001		407.82	116.7	409.98	307.047
405.9	-135.191	407.84	65.3319	396.1	31.9999		394.32	5.08007	396.1	410.906		407.77	145.4	409.93	474.119
405.85	909.332	407.79	56.9854	396.15	61.9998		394.37	-199.612	396.15	40.0165		407.72	106	409.88	775.236
405.8	-177.578	407.74	58.8948	396.2	92.9998		394.42	41.7881	396.2	280.027		407.67	-11.4	409.83	588.326
405.75	-67.5471	407.69	38.935	396.25	-67.0001		394.47	301.651	396.25	311.041		407.62	12.7	409.78	-246.711
405.7	-150.473	407.64	44.6184	396.3	60.9999		394.52	238.003	396.3	475.06		407.57	96.3	409.73	-282.754
405.65	485.268	407.59	77.3739	396.35	-14.9999		394.57	6.96061	396.35	210.084		407.52	79.4	409.68	15.2486
405.6	-226.62	407.54	90.0929	396.4	183		394.62	87.171	396.4	-145.889		407.47	34.2	409.63	963.395
405.55	-519.356	407.49	114.86	396.45	-6.99951		394.67	153.502	396.45	-208.864		407.42	47.2	409.58	1513.63
405.5	-105.309	407.44	122.035	396.5	207.001		394.72	136.532	396.5	-405.842		407.37	95.9	409.53	1512.86
405.45	-277.173	407.39	115.038	396.55	-21.9986		394.77	151.437	396.55	-207.825		407.32	167.1	409.48	892.991
405.4	-221.067	407.34	47.0399	396.6	300.002		394.82	-185.836	396.6	-292.81		407.27	192.9	409.43	218.025
405.35	264.784	407.29	5.23863	396.65	-103.997		394.87	-470.115	396.65	-209.799		407.22	172.7	409.38	299.071
405.3	-533.948	407.24	23.154	396.7	180.004		394.92	-407.02	396.7	-245.791		407.17	156.5	409.33	730.182
405.25	280.894	407.19	77.8014	396.75	-353.995		394.97	-171.131	396.75	-328.786		407.12	128.2	409.28	694.288
405.2	-150.041	407.14	99.3278	396.8	104.005		395.02	150.912	396.8	-19.7851		407.07	104.6	409.23	879.422
405.15	304.787	407.09	69.2536	396.85	-134.994		395.07	248.439	396.85	-47.7844		407.02	126	409.18	1151.6
405.1	141.698	407.04	23.6335	396.9	18.0067		395.12	-181.289	396.9	-381.784		406.97	86.4	409.13	1116.77
405.05	-96.2666	406.99	-8.42263	396.95	163.007		395.17	-473.361	396.95	-191.789		406.92	48.1	409.08	1623.02
405	-67.2473	406.94	12.0962	397	130.008		395.22	-295.471	397	-569.796		406.87	73.3	409.03	2159.34
404.95	105.681	406.89	55.8869	397.05	21.0091		395.27	-289.214	397.05	-197.711		406.82	82.8	408.98	1775.61
404.9	644.327	406.84	46.4378	397.1	174.01		395.32	-381.048	397.1	-202.827		406.77	69	408.93	568.701
404.85	170.22	406.79	9.01499	397.15	-131.989		395.37	-266.82	397.15	-316.847		406.72	20	408.88	110.719
404.8	478.95	406.74	8.00215	397.2	93.0123		395.42	-153.32	397.2	-301.87		406.67	1.8	408.83	863.851
404.75	340.752	406.69	44.9787	397.25	-10.9865		395.47	-246.05	397.25	-254.897		406.62	52.7	408.78	1437.07
404.7	935.243	406.64	45.6412	397.3	91.0147		395.52	-409.72	397.3	-389.928		406.57	126	408.73	1336.27
404.65	780.814	406.59	29.5434	397.35	-61.9841		395.57	-331.434	397.35	-3.96317		406.52	149.4	408.68	1186.46
404.6	461.551	406.54	-13.5764	397.4	100.017		395.62	-43.4317	397.4	-843.999		406.47	132.3	408.63	1174.63
404.55	984.014	406.49	-13.5844	397.45	-111.982		395.67	113.103	397.45	-178.045		406.42	96.6	408.58	1132.81
404.5	954.491	406.44	11.4332	397.5	131.02		395.72	189.173	397.5	-900.093		406.37	120.2	408.53	481.882
404.45	777.061	406.39	28.7036	397.55	-145.979		395.77	264.457	397.55	662.847		406.32	92	408.48	-214.149
404.4	980.523	406.34	47.7345	397.6	65.0221		395.82	294.954	397.6	-783.204		406.27	4.8	408.43	-172.174
404.35	1903.5	406.29	29.3025	397.65	-55.9766		395.87	258.897	397.65	490.735		406.22	24.3	408.38	220.861
404.3	944.982	406.24	10.3234	397.7	128.025		395.92	362.785	397.7	-857.32		406.17	111.7	408.33	753.977
404.25	1607.12	406.19	-3.1839	397.75	-65.9741		395.97	359.03	397.75	479.614		406.12	114	408.28	1348.18
404.2	1559.27	406.14	-17.2526	397.8	157.027		396.02	110.068	397.8	-529.445		406.07	41.6	408.23	1338.39
404.15	2183.1	406.09	-33.7907	397.85	-58.9714		396.07	-102.766	397.85	207.488		406.02	-35.7	408.18	1003.54
404.1	1571.25	406.04	-61.9175	397.9	80.03		396.12	-50.1206	397.9	-669.576		405.97	-77.3	408.13	611.636
404.05	1871.24	405.99	-53.8695	397.95	125.031		396.17	356.904	397.95	-143.648		405.92	21.6	408.08	192.667
404	1955.19	405.94	-33.4169	398	116.033		396.22	473.14	398	-353.722		405.87	133.9	408.03	322.718
403.95	3115.53	405.89	4.5997	398.05	221.035		396.27	261.15	398.05	-65.8		405.82	136.2	407.98	580.808
403.9	2867	405.84	50.6793	398.1	161.037		396.32	141.642	398.1	-113.879		405.77	63.4	407.93	270.851
403.85	3184.3	405.79	69.3975	398.15	158.039		396.37	420.054	398.15	115.04		405.72	3.4	407.88	396.913
403.8	3083.66	405.74	4.67096	398.2	333.042		396.42	631.384	398.2	-257.039		405.67	-11.4	407.83	856.044
403.75	4286.38	405.69	-93.5451	398.25	65.0448		396.47	548.532	398.25	300.879		405.62	45.4	407.78	354.1
403.7	3804.36	405.64	-106.836	398.3	222.048		396.52	226.355	398.3	499.8		405.57	63.2	407.73	581.19
403.65	4552.95	405.59	-61.6203	398.35	72.0511		396.57	-84.4055	398.35	249.728		405.52	57.3	407.68	1076.36
403.6	4782.41	405.54	-59.727	398.4	352.055		396.62	-48.8322	398.4	604.659		405.47	121.9	407.63	329.408
403.55	4974.77	405.49	-129.462	398.45	261.058		396.67	345.894	398.45	964.598		405.42	167.3	407.58	38.4156
403.5	6009.6	405.44	-118.621	398.5	508.063		396.72	404.513	398.5	697.549		405.37	82.1	407.53	222.451
403.45	5832.51	405.39	-50.7402	398.55	290.068		396.77	255.82	398.55	560.508		405.32	-31.3	407.48	64.4634
403.4	6819.91	405.34	-24.5401	398.6	408.073		396.82	191.904	398.6	1117.48		405.27	-48.7	407.43	-231.569
403.35	6534.45	405.29	-35.7346	398.65	455.079		396.87	-138.408	398.65	1016.46		405.22	40.4	407.38	-600.658
403.3	7812.33	405.24	-66.6919	398.7	582.085		396.92	-294.516	398.7	1219.45		405.17	75.6	407.33	-175.683
403.25	7395.43	405.19	-90.4314	398.75	599.092		396.97	-160.458	398.75	1445.46		405.12	-12.9	407.28	347.372
403.2	9499.42	405.14	-96.0638	398.8	729.1		397.02	-341.299	398.8	2449.49		405.07	-111.5	407.23	339.426
403.15	8118.14	405.09	-86.0257	398.85	681.109		397.07	-434.111	398.85	2527.55		405.02	-120.7	407.18	248.466
403.1	10197.8	405.04	-72.1739	398.9	1108.12		397.12	-333.962	398.9	3459.64		404.97	-20.2	407.13	732.58
403.05	9649.68	404.99	-59.1018	398.95	1118.13		397.17	-392.164	398.95	3811.77		404.92	85.3	407.08	671.684
403	11332.7	404.94	-39.7271	399	1550.14		397.22	-381.852	399	4675.85		404.87	121.9	407.03	436.753
402.95	10696.1	404.89	-43.1655	399.05	1648.16		397.27	-216.725	399.05	5993.19		404.82	73.2	406.98	394.816
402.9	12212.7	404.84	-56.3702	399.1	2069.17		397.32	-263.75	399.1	6628.51		404.77	7.9	406.93	482.892
402.85	12197.2	404.79	-49.2736	399.15	2147.19		397.37	-282.146	399.15	8137.91		404.72	-7.9	406.88	969.042
402.8	13021.4	404.74	-1.9471	399.2	2707.22		397.42	-263.97	399.2	9366.41		404.67	5.3	406.83	1129.22
402.75	13039.5	404.69	-0.59786	399.25	3073.24		397.47	-146.266	399.25	11317		404.62	-32	406.78	1009.37
402.7	14068.1	404.64	2.99508	399.3	3850.27		397.52	-30.1852	399.3	13356.8		404.57	-16.6	406.73	1379.58
402.65	14255.6	404.59	17.0072	399.35	4374.31		397.57	11.5695	399.35	15179.7		404.52	77.2	406.68	2313.94
402.6	15049.7	404.54	-15.8148	399.4	5289.35		397.62	-111.313	399.4	18166.9		404.47	155.8	406.63	2377.3
402.55	15246.7	404.49	-23.6925	399.45	6301.4		397.67	-307.38	399.45	20774.2		404.42	211	406.58	2520.69
402.5	15964.3	404.44	-18.0432	399.5	7627.45		397.72	-417.541	399.5	23956.8		404.37	252.8	406.53	3019.15
402.45	16372.7	404.39	-27.248	399.55	9064.52		397.77	-311.068	399.55	27073.7		404.32	329.1	406.48	2766.57
402.4	17279.6	404.34	-51.1451	399.6	10651.6		397.82	-171.335	399.6	30102		404.27	380.1	406.43	2286.92
402.35	16972.7	404.29	-37.1342	399.65	12048.7		397.87	-173.692	399.65	33613.6		404.22	419	406.38	2074.24
402.3	18481	404.24	-6.61723	399.7	14533.8		397.92	-238.852	399.7	36704.7		404.17	480.4	406.33	2535.63
402.25	18311.4	404.19	17.0013	399.75	16424.9		397.97	-175.011	399.75	39911.2		404.12	461.7	406.28	2855.06
402.2	19688.1	404.14	39.2157	399.8	19028.1		398.02	-139.773	399.8	42359.2		404.07	506.9	406.23	2640.47
402.15	19787.7	404.09	110.679	399.85	21200.2		398.07	-84.4828	399.85	45133.8		404.02	648.8	406.18	2452.84
402.1	21029.6	404.04	191.481	399.9	24179.5		398.12	-133.31	399.9	46885.9		403.97	753.8	406.13	2522.23
402.05	21090.6	403.99	231.932	399.95	26502.7		398.17	-138.409	399.95	48668.7		403.92	858.9	406.08	2678.64
402	23061.5	403.94	207.273	400	29513		398.22	-105.117	400	50024		403.87	934.3	406.03	3190.13
401.95	23007.4	403.89	207.915	400.05	32181.3		398.27	50.1253	400.05	50764.9		403.82	1066.2	405.98	3729.7
401.9	23907.8	403.84	248.455	400.1	34599.6		398.32	-15.9994	400.1	50322.5		403.77	1193.7	405.93	4386.36
401.85	24878.8	403.79	268.303	400.15	37256		398.37	-138.823	400.15	49993.8		403.72	1263.1	405.88	5084.14
401.8	27100.6	403.74	275.979	400.2	39690.5		398.42	-294.032	400.2	49106.6		403.67	1390.5	405.83	5246.94
401.75	27297.3	403.69	278.243	400.25	41475.9		398.47	-353.373	400.25	47811.1		403.62	1511.9	405.78	5068.71
401.7	29602.7	403.64	265.62	400.3	42940.5		398.52	-191.803	400.3	46192.2		403.57	1656.6	405.73	4275.36
401.65	31264.4	403.59	319.18	400.35	43653.1		398.57	140.109	400.35	43549.8		403.52	1838.7	405.68	4181
401.6	33361.9	403.54	409.899	400.4	44152.8		398.62	451.32	400.4	41626.1		403.47	1989.6	405.63	4400.67
401.55	34926.6	403.49	449.174	400.45	44232.5		398.67	147.197	400.45	38481.8		403.42	2116.2	405.58	5264.48
401.5	37019.2	403.44	433.364	400.5	44275.3		398.72	-96.5819	400.5	35575		403.37	2299.5	405.53	6633.49
401.45	39402.5	403.39	399.405	400.55	43660.1		398.77	100.973	400.55	32593.6		403.32	2505	405.48	7617.65
401.4	41671.7	403.34	401.283	400.6	42323		398.82	141.625	400.6	29543.7		403.27	2739	405.43	8479.94
401.35	44670.3	403.29	456.961	400.65	41383		398.87	316.037	400.65	26850.1		403.22	2887.2	405.38	9748.42
401.3	46896.8	403.24	526.338	400.7	38873		398.92	515.012	400.7	24568.9		403.17	2974.5	405.33	10274
401.25	50257.5	403.19	528.115	400.75	37252		398.97	483.085	400.75	21837.9		403.12	3075.1	405.28	11137.7
401.2	53405.5	403.14	483.814	400.8	34782.1		399.02	584.11	400.8	19999.3		403.07	3123.5	405.23	12926.6
401.15	57105.6	403.09	503.39	400.85	32604.3		399.07	708.786	400.85	17522.8		403.02	3172.9	405.18	14846.9
401.1	60313.1	403.04	523.208	400.9	29975.5		399.12	758.85	400.9	15170.6		402.97	3213.5	405.13	15405.2
401.05	64100.5	402.99	510.441	400.95	27769.7		399.17	1079.49	400.95	13676.6		402.92	3321.7	405.08	16412.7
401	68215.9	402.94	523.365	401	25463		399.22	1255.21	401	11591.7		402.87	3522.9	405.03	19943.8
400.95	72234.1	402.89	532.902	401.05	22956.3		399.27	1423.69	401.05	10311		402.82	3685.2	404.98	24711.5
400.9	77084.7	402.84	540.746	401.1	20726.6		399.32	1945.63	401.1	9018.41		402.77	3686.8	404.93	28201.8
400.85	81310.2	402.79	559.133	401.15	18692		399.37	2508.35	401.15	8009.91		402.72	3575.9	404.88	31402.6
400.8	86017.2	402.74	572.656	401.2	16698.4		399.42	2929.11	401.2	6602.5		402.67	3466.1	404.83	35118.9
400.75	91268.5	402.69	565.304	401.25	15010.8		399.47	2929.91	401.25	6194.16		402.62	3475.4	404.78	38647.8
400.7	95425.6	402.64	552.066	401.3	13324.2		399.52	3051.4	401.3	5012.89		402.57	3510	404.73	42833.3
400.65	101065	402.59	571.295	401.35	11788.7		399.57	3563.08	401.35	4509.57		402.52	3514.8	404.68	48550.7
400.6	105404	402.54	645.165	401.4	10382.1		399.62	4102.83	401.4	3904.5		402.47	3500.4	404.63	53650.8
400.55	110516	402.49	731.673	401.45	9256.58		399.67	4539.68	401.45	3173.36		402.42	3404.8	404.58	58180.6
400.5	114732	402.44	776.729	401.5	8094.07		399.72	4827.5	401.5	3135.35		402.37	3316.5	404.53	64232.4
400.45	120279	402.39	815.582	401.55	7048.56		399.77	5087.14	401.55	2517.17		402.32	3324.9	404.48	70796.1
400.4	122667	402.34	885.113	401.6	6329.06		399.82	5558.67	401.6	2187.1		402.27	3383.4	404.43	76635.8
400.35	127208	402.29	1012.96	401.65	5541.57		399.87	5933.61	401.65	2077.05		402.22	3452.3	404.38	83015.4
400.3	129527	402.24	1143.63	401.7	4813.09		399.92	6367.41	401.7	1873		402.17	3544.7	404.33	90239.1
400.25	132672	402.19	1254.88	401.75	4200.61		399.97	6848.57	401.75	1573.97		402.12	3618.8	404.28	96959.8
400.2	133614	402.14	1334.22	401.8	3813.13		400.02	7205.94	401.8	1454.94		402.07	3690.2	404.23	102841
400.15	135182	402.09	1516.06	401.85	3177.66		400.07	7699.95	401.85	1517.91		402.02	3851.4	404.18	108416
400.1	134896	402.04	1741.61	401.9	3019.2		400.12	8171.61	401.9	1289.79		401.97	4022.5	404.13	113906
400.05	135672	401.99	1961.07	401.95	2594.74		400.17	8467.97	401.95	1172.86		401.92	4241.6	404.08	118918
400	132821	401.94	2145.88	402	2307.28		400.22	8950.67	402	1401.83		401.87	4539.8	404.03	124006
399.95	131769	401.89	2370.7	402.05	1904.82		400.27	9132.8	402.05	1258.8		401.82	4897.1	403.98	129142
399.9	127809	401.84	2724.82	402.1	1804.36		400.32	9222.8	402.1	1279.76		401.77	5259.7	403.93	134236
399.85	124821	401.79	3098.87	402.15	1406.9		400.37	9450.44	402.15	910.825		401.72	5715.4	403.88	137344
399.8	119419	401.74	3420.84	402.2	1501.45		400.42	9675.92	402.2	1256.68		401.67	6288.4	403.83	139168
399.75	113577	401.69	3759.32	402.25	1087		400.47	9769.63	402.25	1093.63		401.62	6961	403.78	141192
399.7	107945	401.64	4180.55	402.3	1199.54		400.52	9995.79	402.3	1004.57		401.57	7645.7	403.73	142827
399.65	101760	401.59	4683.03	402.35	810.09		400.57	10135.7	402.35	1395.5		401.52	8350.8	403.68	144597
399.6	95225.3	401.54	5186.85	402.4	983.637		400.62	10264.7	402.4	1217.43		401.47	9094.2	403.63	145235
399.55	87962.3	401.49	5728.06	402.45	612.184		400.67	10702	402.45	1012.36		401.42	9974.2	403.58	144191
399.5	81558.7	401.44	6283.42	402.5	794.731		400.72	11098	402.5	1249.27		401.37	10899.1	403.53	142376
399.45	74178	401.39	6897	402.55	561.278		400.77	11193.8	402.55	1084.17		401.32	11781.5	403.48	139375
399.4	66988	401.34	7574.82	402.6	706.824		400.82	10941.5	402.6	1174.07		401.27	12679.1	403.43	135462
399.35	60529.4	401.29	8251.04	402.65	444.37		400.87	10429.8	402.65	1299.96		401.22	13581.7	403.38	131534
399.3	53962.2	401.24	8981.42	402.7	482.915		400.92	10133.9	402.7	1305.83		401.17	14515.4	403.33	127510
399.25	48557.8	401.19	9696.58	402.75	294.46		400.97	10288.2	402.75	1793.7		401.12	15465.5	403.28	122883
399.2	42859.4	401.14	10404.2	402.8	546.003		401.02	10433.3	402.8	1128.57		401.07	16366.8	403.23	117710
399.15	37818.7	401.09	11125.7	402.85	419.546		401.07	10207.2	402.85	1586.52		401.02	17139.6	403.18	112714
399.1	33002.4	401.04	11934	402.9	485.088		401.12	9888.64	402.9	1744.27		400.97	17853.9	403.13	108102
399.05	28684.4	400.99	12777.6	402.95	498.629		401.17	9686.47	402.95	1730.11		400.92	18583.4	403.08	102360
399	24759.5	400.94	13644.5	403	504.169		401.22	9312.3	403	1609.94		400.87	19302	403.03	95833.7
398.95	20700.7	400.89	14481.5	403.05	491.709		401.27	8959.07	403.05	1582.77		400.82	19813.3	402.98	89563.3
398.9	18331.1	400.84	15224.6	403.1	491.247		401.32	8746.61	403.1	1731.69		400.77	20068	402.93	82978.9
398.85	15837.8	400.79	15977.9	403.15	598.785		401.37	8452.92	403.15	1774.4		400.72	20163.4	402.88	76595.5
398.8	13673.7	400.74	16744.1	403.2	685.322		401.42	8074.8	403.2	1526.21		400.67	20350	402.83	70948.3
398.75	11382.7	400.69	17473.4	403.25	578.858		401.47	7744.81	403.25	1913		400.62	20511	402.78	65222.2
398.7	9358.85	400.64	18164	403.3	613.393		401.52	7371.83	403.3	1336.79		400.57	20499.4	402.73	59574.2
398.65	8141.6	400.59	18780.2	403.35	772.927		401.57	6715.28	403.35	1342.57		400.52	20364.5	402.68	54638.5
398.6	7376.74	400.54	19335.6	403.4	702.461		401.62	5916.65	403.4	1350.33		400.47	20157.9	402.63	50736.2
398.55	5314.97	400.49	19886.6	403.45	871.994		401.67	5387.52	403.45	1320.07		400.42	20007.8	402.58	47213.4
398.5	5195.25	400.44	20332.2	403.5	768.526		401.72	5132.9	403.5	1163.9		400.37	19955.4	402.53	44092.1
398.45	4238.04	400.39	20604.7	403.55	862.057		401.77	4904.59	403.55	1648.51		400.32	19764.4	402.48	41140.3
398.4	3936.98	400.34	20769.2	403.6	880.588		401.82	4447.14	403.6	1181.21		400.27	19441.6	402.43	38058.1
398.35	2431.71	400.29	20899.5	403.65	849.118		401.87	3886.91	403.65	1187.89		400.22	19142	402.38	35903.6
398.3	2166.58	400.24	20889.2	403.7	786.647		401.92	3562.94	403.7	717.551		400.17	18888.1	402.33	34354.8
398.25	1322.89	400.19	20683.5	403.75	725.175		401.97	3662.68	403.75	933.187		400.12	18683.3	402.28	33299.8
398.2	1146.29	400.14	20335.1	403.8	841.703		402.02	3680.76	403.8	611.798		400.07	18461.4	402.23	32486.8
398.15	731.911	400.09	19819.9	403.85	893.229		402.07	3554.68	403.85	722.382		400.02	18134.3	402.18	32208.7
398.1	118.849	400.04	19176.8	403.9	755.755		402.12	3310.01	403.9	341.939		399.97	17789.9	402.13	33026.7
398.05	-330.978	399.99	18437.2	403.95	881.28		402.17	3107.17	403.95	545.564		399.92	17523.3	402.08	34232.9
398	-279.832	399.94	17569.4	404	677.803		402.22	3145.72	404	305.959		399.87	17245.6	402.03	35193.2
397.95	-38.8115	399.89	16540.5	404.05	670.326		402.27	3212.04	404.05	495.42		399.82	16959.4	401.98	37445.9
397.9	-317.645	399.84	15508.6	404.1	566.847		402.32	3345.05	404.1	443.85		399.77	16580.4	401.93	40264
397.85	-56.6157	399.79	14410.1	404.15	342.367		402.37	3544.96	404.15	252.247		399.72	16021.4	401.88	43411.6
397.8	-1443.86	399.74	13197.7	404.2	300.886		402.42	4167.98	404.2	36.6079		399.67	15383.7	401.83	48573
397.75	-173.77	399.69	11971.2	404.25	469.402		402.47	4773.72	404.25	-87.0696		399.62	14695.5	401.78	54532.3
397.7	-910.295	399.64	10791.1	404.3	262.917		402.52	5495.08	404.3	309.212		399.57	13910.8	401.73	59548.3
397.65	-387.093	399.59	9655.03	404.35	277.43		402.57	6172.42	404.35	17.4579		399.52	13051.1	401.68	65977.3
397.6	-723.714	399.54	8540.75	404.4	416.941		402.62	6805.98	404.4	177.663		399.47	12180.4	401.63	73722.5
397.55	-1051.17	399.49	7496.82	404.45	281.45		402.67	7613.58	404.45	-27.1703		399.42	11290	401.58	81416.9
397.5	-656.822	399.44	6524.58	404.5	411.958		402.72	8391.6	404.5	70.9545		399.37	10352.9	401.53	89847.5
397.45	-970.315	399.39	5652.65	404.55	310.463		402.77	9154.39	404.55	10.0383		399.32	9430.7	401.48	99379.6
397.4	-944.822	399.34	4848.36	404.6	251.967		402.82	9995.32	404.6	-613.92		399.27	8391.9	401.43	109006
397.35	-320.654	399.29	4110.7	404.65	91.468		402.87	11060.8	404.65	-378.929		399.22	7378.7	401.38	118900
397.3	-741.267	399.24	3479.09	404.7	154.967		402.92	11894	404.7	-821.986		399.17	6556.1	401.33	129070
397.25	-657.923	399.19	2950.87	404.75	80.4641		402.97	12813.2	404.75	-205.097		399.12	5777.6	401.28	139903
397.2	-1137.33	399.14	2504.58	404.8	161.959		403.02	14205.5	404.8	-1024.25		399.07	5003	401.23	151615
397.15	-1288.66	399.09	2082.71	404.85	3.45073		403.07	15669.9	404.85	-592.469		399.02	4245.5	401.18	162936
397.1	-437.428	399.04	1780.55	404.9	-50.0596		403.12	16869.6	404.9	-1265.74		398.97	3540.8	401.13	173648
397.05	-948.932	398.99	1550.63	404.95	-30.5726		403.17	17963.6	404.95	-758.064		398.92	2952.5	401.08	184694
397	-81.8895	398.94	1351.72	405	75.9118		403.22	18913.5	405	-1237.35		398.87	2514.5	401.03	195156
396.95	-689.529	398.89	1155.35	405.05	-154.606		403.27	19475.5	405.05	-524.893		398.82	2126.5	400.98	204252
396.9	-63.4963	398.84	959.507	405.1	27.8726		403.32	19876.2	405.1	-907.392		398.77	1757.3	400.93	211281
396.85	-933.009	398.79	799.235	405.15	51.349		403.37	20562.3	405.15	-611.849		398.72	1454.9	400.88	217363
396.8	-794.594	398.74	693.528	405.2	-34.1773		403.42	21163.7	405.2	-925.561		398.67	1232.1	400.83	222616
396.75	-429.37	398.69	662.151	405.25	4.29364		403.47	21306.2	405.25	-222.232		398.62	1026.4	400.78	225520
396.7	-57.3401	398.64	610.018	405.3	-272.238		403.52	21203	405.3	-685.855		398.57	818.1	400.73	227088
396.65	391.455	398.59	542.307	405.35	-85.7731		403.57	21140.8	405.35	-491.734		398.52	651.7	400.68	226259
396.6	191.355	398.54	479.733	405.4	-108.311		403.62	20773.1	405.4	-481.569		398.47	568.7	400.63	224260
396.55	428.132	398.49	419.038	405.45	-18.8517		403.67	20348	405.45	-543.46		398.42	443.7	400.58	223097
396.5	-337.692	398.44	373.024	405.5	-229.395		403.72	19947.9	405.5	-460.407		398.37	341.3	400.53	220933
396.45	761.91	398.39	387.768	405.55	-30.9423		403.77	19229.8	405.55	-462.509		398.32	331.7	400.48	217031
396.4	372.715	398.34	381.188	405.6	-165.492		403.82	18320.3	405.6	-286.569		398.27	305.1	400.43	210791
396.35	917.236	398.29	363.797	405.65	-86.0451		403.87	17348.4	405.65	-399.583		398.22	239.4	400.38	203031
396.3	615.914	398.24	365.106	405.7	-27.6011		403.92	16545	405.7	-692.653		398.17	201.4	400.33	194544
396.25	1158.31	398.19	331.165	405.75	-1.16018		403.97	15828.9	405.75	-420.984		398.12	154.2	400.28	186894
396.2	474.061	398.14	296.316	405.8	24.2778		404.02	14631.7	405.8	-337.272		398.07	100.9	400.23	178163
396.15	1180.44	398.09	289.305	405.85	179.713		404.07	13126.6	405.85	-509.616		398.02	145.9	400.18	168189
396.1	-135.484	398.04	275.893	405.9	-49.8551		404.12	11962.9	405.9	-169.02		397.97	200.6	400.13	157192
396.05	987	397.99	287.561	405.95	139.574		404.17	10908.5	405.95	-580.48		397.92	113	400.08	146791
396	0	397.94	299.874	406	0		404.22	10059.8	406	0		397.87	39.2	400.03	137296
		397.89	273.051				404.27	9228.14		--		397.82	91.9	399.98	128037
		397.84	237.059				404.32	8333.37		--		397.77	158.1	399.93	119096
		397.79	229.133				404.37	7572.86		--		397.72	164.9	399.88	110690
		397.74	190.885				404.42	6726.62		--		397.67	107.1	399.83	102302
		397.69	164.606				404.47	5988.1		--		397.62	94.5	399.78	94577.3
		397.64	205.806				404.52	5405.87		--		397.57	131.3	399.73	87150.5
		397.59	243.986				404.57	4984.47		--		397.52	158.9	399.68	79285.6
		397.54	240.028				404.62	4635.24				397.47	97.5	399.63	72345.6
		397.49	223.25				404.67	4224.78				397.42	100.4	399.58	66020.6
		397.44	213.648				404.72	3555.11				397.37	146.3	399.53	59548.6
		397.39	182.283				404.77	2814.23				397.32	160.6	399.48	54006.8
		397.34	161.343				404.82	2431.45				397.27	91.3	399.43	48563.2
		397.29	176.328				404.87	2334.78				397.22	28.5	399.38	43986.9
		397.24	250.368				404.92	2051.68				397.17	73.1	399.33	39980.9
		397.19	299.049				404.97	1518.25				397.12	118.5	399.28	35872.4
		397.14	253.924				405.02	1126.41				397.07	122.1	399.23	31631.2
		397.09	197.115				405.07	945.095				397.02	89.9	399.18	27849.4
		397.04	178.511				405.12	1010.2				396.97	39.3	399.13	23788
		396.99	216.356				405.17	1007.31				396.92	-4.9	399.08	19947
		396.94	237.112				405.22	947.313				396.87	45.5	399.03	16710.6
		396.89	217.771				405.27	704.927				396.82	141.5	398.98	14049.7
		396.84	147.966				405.32	455.677				396.77	164.6	398.93	11772.5
		396.79	146.35				405.37	363.853				396.72	145.9	398.88	9880.98
		396.74	164.983				405.42	275.491				396.67	172.1	398.83	8972.34
		396.69	170.929				405.47	385.898				396.62	139.8	398.78	7944.55
		396.64	218.122				405.52	524.27				396.57	40.6	398.73	6488.53
		396.59	239.065				405.57	594.75				396.52	5.4	398.68	4654.24
		396.54	255.25				405.62	506.036				396.47	99.6	398.63	2723.65
		396.49	239.624				405.67	326.19				396.42	145.4	398.58	2146.98
		396.44	212.178				405.72	181.274				396.37	121.2	398.53	2353.34
		396.39	211.61				405.77	174.64				396.32	108.3	398.48	2467.71
		396.34	208.5				405.82	337.797				396.27	157.2	398.43	1676.97
		396.29	208.016				405.87	321.299				396.22	188.6	398.38	1210.15
		396.24	189.701				405.92	84.8768				396.17	201.9	398.33	803.272
		396.19	161.523				405.97	42.9997				396.12	207.9	398.28	580.36
		396.14	150.102				406.02	183.46				396.07	137.1	398.23	461.43
		396.09	135.647				406.07	178.031				396.02	27.5	398.18	263.47
		396.04	128.184				406.12	301.595				395.97	28.4	398.13	240.506
		395.99	159.076				406.17	391.344				395.92	58.5	398.08	32.5111
		395.94	201.418				406.22	526.528				395.87	54.3	398.03	157.535
		395.89	260.621				406.27	535.015				395.82	57	397.98	143.557
		395.84	275.391				406.32	600.715				395.77	64.9	397.93	-243.48
		395.79	279.054				406.37	977.414				395.72	63.9	397.88	-204.511
		395.74	271.294				406.42	1196.68				395.67	146.1	397.83	132.509
		395.69	258.155				406.47	1058.47				395.62	242.9	397.78	121.527
		395.64	242.009				406.52	709.658				395.57	170.3	397.73	288.571
		395.59	222.927				406.57	432.82				395.52	46.4	397.68	1098.74
		395.54	191.233				406.62	235.468				395.47	44.2	397.63	1324.94
		395.49	207.768				406.67	153.02				395.42	133	397.58	745.052
		395.44	223.311				406.72	76.9476				395.37	141.4	397.53	68.0625
		395.39	232.488				406.77	94.7616				395.32	133.4	397.48	-294.982
		395.34	196.731				406.82	187.002				395.27	127	397.43	407.08
		395.29	165.647				406.87	472.982				395.22	137.3	397.38	978.228
		395.24	146.258				406.92	779.591				395.17	113.4	397.33	237.264
		395.19	193.787				406.97	678.16				395.12	117.5	397.28	83.2767
		395.14	254.074				407.02	413.176				395.07	128.1	397.23	714.385
		395.09	248.226				407.07	454.696				395.02	180.2	397.18	943.528
		395.04	190.694				407.12	729.377				394.97	193	397.13	-128.491
		394.99	146.807				407.17	707.771				394.92	112.2	397.08	582.597
		394.94	169.102				407.22	362.033				394.87	30.3	397.03	1309.8
		394.89	234.354				407.27	327.876				394.82	59	396.98	731.907
		394.84	262.683				407.32	423.267				394.77	118.6	396.93	-182.121
		394.79	237.901				407.37	491.302				394.72	128.3	396.88	47.8867
		394.74	179.761				407.42	550.139				394.67	50.1	396.83	165.912
		394.69	152.349				407.47	627.264				394.62	14.3	396.78	-795.209
		394.64	197.937				407.52	577.606				394.57	63.8	396.73	-800.33
		394.59	233.304				407.57	464.072					--	396.68	-53.3382
		394.54	231.32				407.62	578.769						396.63	80.674
		394.49	227.095				407.67	522.237						396.58	-225.36
		394.44	194.687				407.72	340.121						396.53	-228.395
		394.39	170.873				407.77	315.531						396.48	-217.428
		394.34	138.209				407.82	381.705						396.43	-218.461
		394.29	144.876				407.87	148.377						396.38	398.6
		394.24	174.561				407.92	0						396.33	898.736
		394.19	186.669											396.28	790.856
		394.14	209.751											396.23	721.966
		394.09	195.538											396.18	1266.16
		394.04	144.228											396.13	1078.32
		393.99	166.801											396.08	756.436
		393.94	200											396.03	187.465
														395.98	379.522
														395.93	402.583
														395.88	546.666
														395.83	1019.82
														395.78	1369.03
														395.73	1273.22
														395.68	1035.38
														395.63	734.491
														395.58	1277.68
														395.53	1468.91
														395.48	390.967
														395.43	-356.087
														395.38	-312.135
														395.33	179.893
														395.28	840.02
														395.23	1283.21
														395.18	1035.37
														395.13	38.3779
														395.08	269.419
														395.03	1060.58
														394.98	504.656
														394.93	-551.427
														394.88	-825.553
														394.83	185.476
														394.78	793.596
														394.73	624.691
														394.68	588.78
														394.63	601.872
														394.58	634.968
														394.53	197.998
														394.48	187.026
														394.43	1241.21
														394.38	956.36
														394.33	1163.54
														394.28	1986.84
														394.23	2354.2
														394.18	1937.49
														394.13	1454.71
														394.08	811.833
														394.03	1100

## Sheet: Fig.3d-f
	PEIE (H2O+CH3COOH)		PEIE (H2O)		PEIE (H2O+NaOH)			ITO/PFN/blend		ITO/PFN-doped blend			ITO/N2200-doped blend		ITO/PDINO/blend
Wavelength (nm)	EQE (%)	Wavelength (nm)	EQE (%)	Wavelength (nm)	EQE (%)		Wavelength (nm)	EQE (%)	Wavelength (nm)	EQE (%)		Wavelength (nm)	EQE (%)	Wavelength (nm)	EQE (%)
300.016	11.6473	300.016	2.89484	300.016	1.32703		300.016	15.6642	300.016	4.89544		300.016	15.4363	300.016	2.20513
309.989	11.3635	309.989	2.79982	309.989	1.28805		309.989	15.0576	309.989	4.74568		309.989	14.9761	309.989	2.14812
319.989	16.0282	319.989	3.7721	319.989	1.69192		319.989	19.9004	319.989	6.67518		319.989	20.5296	319.989	2.80711
330.014	26.4254	330.014	6.06337	330.014	2.66107		330.014	30.3285	330.014	11.223		330.014	32.5125	330.014	4.61979
339.989	31.9593	339.989	8.09768	339.989	3.71413		339.989	36.7349	339.989	14.3873		339.989	39.1466	339.989	6.29207
349.989	35.5816	349.989	9.73836	349.989	4.86616		349.989	39.1327	349.989	16.7977		349.989	42.4854	349.989	8.05785
360.013	37.3698	360.013	11.2034	360.013	5.95303		360.013	40.9436	360.013	18.9151		360.013	44.372	360.013	9.58056
369.986	38.0997	369.986	13.102	369.986	7.62874		369.986	43.3519	369.986	21.6104		369.986	46.0286	369.986	11.4087
379.983	37.908	379.983	14.8189	379.983	8.8969		379.983	44.9189	379.983	24.1694		379.983	46.525	379.983	13.3419
390.002	38.7299	390.002	15.5226	390.002	9.74879		390.002	43.9928	390.002	24.6403		390.002	45.6583	390.002	14.8663
400.006	41.8532	400.006	16.4828	400.006	10.6129		400.006	43.6483	400.006	24.543		400.006	46.6147	400.006	15.8371
409.995	44.2758	409.995	17.8031	409.995	11.7874		409.995	44.6751	409.995	25.0934		409.995	49.9754	409.995	16.431
420.005	44.0168	420.005	19.5371	420.005	13.0644		420.005	47.8616	420.005	27.1493		420.005	52.3599	420.005	17.1593
429.999	41.4842	429.999	20.4285	429.999	13.829		429.999	49.372	429.999	30.0762		429.999	51.7801	429.999	18.2284
440.014	39.638	440.014	20.2067	440.014	13.8636		440.014	48.6228	440.014	32.2933		440.014	49.9268	440.014	19.261
450.011	40.3355	450.011	19.5697	450.011	13.4199		450.011	47.2266	450.011	32.5098		450.011	48.1756	450.011	19.8505
459.99	42.933	459.99	19.6828	459.99	13.3942		459.99	46.991	459.99	31.3681		459.99	49.0187	459.99	19.8302
469.989	45.2514	469.989	20.2781	469.989	13.559		469.989	48.3222	469.989	30.5075		469.989	50.6924	469.989	19.1142
480.006	46.5641	480.006	20.7478	480.006	13.9517		480.006	49.4601	480.006	29.8455		480.006	52.8779	480.006	18.6769
490.003	47.1092	490.003	21.3716	490.003	14.3946		490.003	50.4791	490.003	29.9417		490.003	54.4852	490.003	18.5566
500.005	47.1281	500.005	21.633	500.005	14.6114		500.005	51.1823	500.005	30.3617		500.005	54.8953	500.005	18.1838
510.005	47.3377	510.005	21.7723	510.005	14.2643		510.005	51.0949	510.005	30.8821		510.005	53.5543	510.005	18.2313
519.999	47.2173	519.999	21.1351	519.999	14.2345		519.999	51.3343	519.999	31.2953		519.999	55.6662	519.999	19.098
529.989	47.3524	529.989	20.9618	529.989	14.1678		529.989	51.5089	529.989	31.3566		529.989	56.512	529.989	19.8389
539.974	46.9969	539.974	20.2599	539.974	13.5258		539.974	51.5686	539.974	30.9857		539.974	56.4385	539.974	19.735
550.03	46.6435	550.03	19.4681	550.03	12.9768		550.03	51.1987	550.03	30.6669		550.03	56.8374	550.03	19.7629
560.005	46.0789	560.005	18.4821	560.005	11.9807		560.005	51.3556	560.005	30.1575		560.005	55.9589	560.005	19.2149
569.974	45.3758	569.974	17.2427	569.974	11.0133		569.974	50.4112	569.974	28.8151		569.974	55.3714	569.974	18.6748
580.015	44.8856	580.015	15.9186	580.015	9.7494		580.015	49.4406	580.015	27.3832		580.015	55.0801	580.015	17.2484
589.973	44.8247	589.973	14.6152	589.973	8.53311		589.973	48.6632	589.973	25.9464		589.973	54.8244	589.973	15.6531
600.002	44.1354	600.002	13.356	600.002	7.35927		600.002	47.8361	600.002	24.3094		600.002	54.5033	600.002	14.0005
610.026	43.6404	610.026	12.1118	610.026	6.36891		610.026	47.1681	610.026	22.684		610.026	54.4623	610.026	12.384
619.967	42.558	619.967	10.6848	619.967	5.23242		619.967	46.1453	619.967	20.7559		619.967	54.0765	619.967	10.5559
629.979	41.5844	629.979	9.36047	629.979	4.15516		629.979	45.1202	629.979	18.912		629.979	53.4965	629.979	8.71244
639.985	40.5601	639.985	8.21837	639.985	3.30097		639.985	44.3961	639.985	17.3066		639.985	53.0123	639.985	7.26443
649.985	39.8648	649.985	7.5487	649.985	2.83419		649.985	43.7247	649.985	16.3441		649.985	52.7018	649.985	6.35306
659.979	39.4905	659.979	7.11689	659.979	2.56164		659.979	43.391	659.979	15.7016		659.979	52.2157	659.979	5.79387
669.966	39.1602	669.966	6.84963	669.966	2.35466		669.966	43.0232	669.966	15.317		669.966	52.2597	669.966	5.39794
680.024	38.6217	680.024	6.48771	680.024	2.1148		680.024	42.59	680.024	14.7843		680.024	52.0433	680.024	4.96034
689.999	37.8159	689.999	5.94128	689.999	1.8		689.999	42.1389	689.999	14.0008		689.999	52.2952	689.999	4.33977
699.967	37.1687	699.967	5.39971	699.967	1.46853		699.967	41.3835	699.967	13.0604		699.967	51.2497	699.967	3.6692
710.003	36.5971	710.003	4.92579	710.003	1.23134		710.003	40.8734	710.003	12.2875		710.003	50.0463	710.003	3.06275
720.034	36.57	720.034	4.72594	720.034	1.13214		720.034	40.9083	720.034	11.8714		720.034	50.8346	720.034	2.78338
729.982	36.7502	729.982	4.77034	729.982	1.15827		729.982	41.111	729.982	11.9327		729.982	51.2361	729.982	2.78018
739.998	37.2112	739.998	5.07512	739.998	1.32103		739.998	41.5674	739.998	12.5123		739.998	51.7745	739.998	3.09181
750.008	37.8029	750.008	5.61271	750.008	1.65322		750.008	41.9495	750.008	13.5111		750.008	52.487	750.008	3.78497
760.011	37.9759	760.011	6.30269	760.011	2.01121		760.011	42.0571	760.011	14.8777		760.011	52.8496	760.011	4.62523
770.005	38.3462	770.005	6.69333	770.005	2.38398		770.005	41.8641	770.005	15.7076		770.005	53.0428	770.005	5.46508
779.993	37.5366	779.993	6.64965	779.993	2.41804		779.993	41.1641	779.993	15.6409		779.993	52.892	779.993	5.73184
789.973	36.9079	789.973	6.27289	789.973	2.17474		789.973	40.6238	789.973	15.1953		789.973	52.4397	789.973	5.29398
800.02	36.0125	800.02	5.76861	800.02	1.87874		800.02	39.9558	800.02	14.3115		800.02	52.0354	800.02	4.66573
809.985	35.4454	809.985	5.3698	809.985	1.61721		809.985	39.2854	809.985	13.5766		809.985	51.1285	809.985	4.0658
820.017	34.4937	820.017	5.15996	820.017	1.33023		820.017	38.7374	820.017	13.5503		820.017	50.7	820.017	3.36822
829.966	35.0346	829.966	5.04716	829.966	1.30303		829.966	38.1629	829.966	13.4828		829.966	50.6581	829.966	3.14138
839.982	34.6619	839.982	4.78471	839.982	1.23423		839.982	37.8516	839.982	12.5609		839.982	50.5474	839.982	3.04232
849.99	34.1255	849.99	4.48337	849.99	1.2194		849.99	37.7391	849.99	11.7803		849.99	50.2492	849.99	3.01907
859.989	33.5749	859.989	4.55299	859.989	1.17371		859.989	37.3748	859.989	11.6221		859.989	49.2375	859.989	2.94777
869.98	33.3601	869.98	4.56617	869.98	1.13589		869.98	37.2547	869.98	11.7076		869.98	48.7767	869.98	2.84639
880.037	33.1124	880.037	4.72742	880.037	1.06917		880.037	36.8201	880.037	12.0679		880.037	48.0007	880.037	2.60289
890.012	33.2932	890.012	4.64616	890.012	1.08098		890.012	36.9278	890.012	12.2494		890.012	48.128	890.012	2.55611
899.977	32.9813	899.977	4.53226	899.977	1.02947		899.977	36.0369	899.977	11.9542		899.977	47.8563	899.977	2.45536
910.008	32.6512	910.008	4.41059	910.008	0.97507		910.008	35.5961	910.008	11.6334		910.008	47.2943	910.008	2.33942
920.029	32.1756	920.029	4.27299	920.029	0.91552		920.029	35.3208	920.029	11.4569		920.029	46.7846	920.029	2.18288
929.969	31.6733	929.969	4.00757	929.969	0.86091		929.969	34.5498	929.295	10.5589		929.969	46.5753	929.969	2.15524
939.971	30.8934	939.971	3.86144	939.971	0.77339		939.971	33.7469	929.962	10.5359		939.971	45.3036	939.971	1.98074
949.966	30.4093	949.966	3.74103	949.966	0.73455		949.966	33.3921	930.629	10.5174		949.966	44.8046	949.966	1.89555
960.026	30.0054	960.026	3.58394	960.026	0.72782		960.026	32.8544	931.298	10.5		960.026	44.538	958.211	1.93619
970	29.3748	970	3.58368	970	0.73271		970	31.8609	931.967	10.4811		970	43.2435	958.912	1.93513
979.966	29.1946	979.966	3.74022	979.966	0.77666		979.966	31.9169	932.638	10.4605		979.966	42.7627	959.615	1.93382
989.997	29.434	989.997	3.96907	989.997	0.90453		989.997	31.7808	933.309	10.4392		989.997	42.5669	960.318	1.93276
1000.02	29.4338	1000.02	4.00116	1000.02	1.0312		1000.02	31.7729	933.982	10.4176		1000.02	42.4598	961.023	1.93262
1010.03	30.2613	1010.09	4.59925	1010.03	1.4883		1010.03	31.9583	934.655	10.3953		1010.03	42.2864	961.728	1.93353
1020.03	30.8843	1010.87	4.65908	1020.03	2.00028		1020.03	32.2315	935.329	10.373		1020.03	42.0917	962.435	1.93501
1029.68	32.0708	1011.65	4.7208	1030.02	3.13936		1030.02	32.8111	936.005	10.3519		1030.02	41.9043	963.142	1.93648
1030.5	32.1909	1012.43	4.78491	1036.26	4.03197		1040	33.4039	936.681	10.3325		1040	40.9589	963.851	1.93787
1031.32	32.3132	1013.22	4.8506	1037.09	4.17607		1049.96	34.3156	937.358	10.3139		1049.96	40.4137	964.561	1.93971
1032.14	32.4379	1014	4.91906	1037.92	4.32442		1060	33.56	938.037	10.2944		1060	38.2153	965.272	1.94255
1032.96	32.5658	1014.79	4.99015	1038.76	4.47696		1070.02	35.1328	938.716	10.2731		1070.02	39.3171	965.983	1.94652
1033.79	32.6972	1015.58	5.06355	1039.59	4.63367		1080.03	37.9834	939.396	10.2503		1078.51	41.109	966.696	1.95132
1034.61	32.8318	1016.37	5.13969	1040.42	4.79454		1090.03	38.5406	940.077	10.2276		1079.41	41.3484	967.41	1.95623
1035.44	32.9691	1017.16	5.21831	1041.26	4.95967		1093.98	36.8524	940.76	10.2069		1080.31	41.5589	968.125	1.96096
1036.26	33.1087	1017.95	5.29877	1042.1	5.12915		1094.9	36.3209	941.443	10.1899		1081.21	41.7326	968.841	1.96561
1037.09	33.25	1018.74	5.38185	1042.93	5.30303		1095.83	35.6983	942.127	10.1763		1082.11	41.8601	969.558	1.97046
1037.92	33.3925	1019.54	5.46776	1043.77	5.48107		1096.76	34.9861	942.812	10.1634		1083.01	41.9342	970.277	1.97579
1038.76	33.5357	1020.33	5.55722	1044.61	5.66275		1097.69	34.1859	943.498	10.1476		1083.92	41.9507	970.996	1.98178
1039.59	33.6802	1021.13	5.64924	1045.46	5.84744		1098.62	33.302	944.185	10.1276		1084.83	41.9068	971.716	1.98843
1040.42	33.8273	1021.93	5.7447	1046.3	6.03468		1099.55	32.3422	944.874	10.1055		1085.73	41.8006	972.438	1.99569
1041.26	33.9787	1022.73	5.84379	1047.15	6.22424		1100.48	31.3172	945.563	10.0852		1086.64	41.6206	973.16	2.00354
1042.1	34.1362	1023.53	5.94657	1047.99	6.41601		1101.42	30.2372	946.253	10.0684		1087.56	41.3599	973.884	2.01207
1042.93	34.3006	1024.33	6.05304	1048.84	6.61		1102.35	29.112	946.944	10.0536		1088.47	41.0132	974.609	2.02138
1043.77	34.4714	1025.13	6.1632	1049.69	6.80626		1103.29	27.9519	947.636	10.038		1089.38	40.5774	975.334	2.0314
1044.61	34.6469	1025.93	6.27641	1050.54	7.0048		1104.23	26.7685	948.33	10.0213		1090.3	40.0515	976.061	2.04198
1045.46	34.825	1026.74	6.39388	1051.39	7.20529		1105.17	25.5727	949.024	10.0053		1091.22	39.4357	976.789	2.05307
1046.3	35.0045	1027.55	6.51424	1052.25	7.40718		1106.11	24.3735	949.719	9.99169		1092.14	38.7309	977.518	2.06492
1047.15	35.1856	1028.36	6.63823	1053.1	7.60997		1107.06	23.1783	950.415	9.98024		1093.06	37.9389	978.248	2.07772
1047.99	35.3694	1029.16	6.76605	1053.96	7.81358		1108.01	21.9957	951.113	9.96949		1093.98	37.0635	978.979	2.09127
1048.84	35.558	1029.98	6.89717	1054.81	8.01812		1108.95	20.8351	951.811	9.95851		1094.9	36.1111	979.712	2.10508
1049.69	35.7538	1030.79	7.03306	1055.67	8.22344		1109.9	19.7045	952.51	9.94725		1095.83	35.0899	980.445	2.11891
1050.54	35.9586	1031.6	7.17242	1056.53	8.42901		1110.85	18.6085	953.211	9.93547		1096.76	34.0078	981.18	2.13318
1051.39	36.1723	1032.42	7.31693	1057.4	8.6344		1111.81	17.5504	953.912	9.92259		1097.69	32.8721	981.915	2.1486
1052.25	36.3934	1033.23	7.46609	1058.26	8.83962		1112.76	16.5334	954.615	9.90872		1098.62	31.6918	982.652	2.16547
1053.1	36.621	1034.05	7.61984	1059.12	9.04504		1113.72	15.5613	955.318	9.89535		1099.55	30.4782	983.39	2.18345
1053.96	36.856	1034.87	7.7772	1059.99	9.25089		1114.67	14.6367	956.023	9.88417		1100.48	29.2438	984.129	2.20201
1054.81	37.1004	1035.69	7.93872	1060.86	9.45725		1115.63	13.7593	956.728	9.8751		1101.42	27.9991	984.869	2.22103
1055.67	37.3546	1036.51	8.10443	1061.73	9.66436		1116.59	12.9277	957.435	9.86646		1102.35	26.7526	985.61	2.24079
1056.53	37.6171	1037.33	8.27447	1062.6	9.87253		1117.56	12.1409	958.142	9.85699		1103.29	25.5127	986.352	2.26143
1057.4	37.8869	1038.15	8.44883	1063.47	10.0816		1118.52	11.3982	958.851	9.84755		1104.23	24.288	987.096	2.28283
1058.26	38.1647	1038.98	8.62655	1064.34	10.291		1119.49	10.6992	959.561	9.84027		1105.17	23.0863	987.841	2.30492
1059.12	38.4522	1039.8	8.80831	1065.21	10.4998		1120.46	10.0424	960.272	9.83621		1106.11	21.9127	988.586	2.32805
1059.99	38.7502	1040.63	8.99494	1066.09	10.7083		1121.42	9.4262	960.983	9.83444		1107.06	20.7705	989.333	2.35275
1060.86	39.0584	1041.46	9.18484	1066.97	10.9173		1122.4	8.84866	961.696	9.83367		1108.01	19.6633	990.081	2.37926
1061.73	39.3765	1042.29	9.37879	1067.85	11.128		1123.37	8.30794	962.41	9.83178		1108.95	18.5959	990.83	2.40727
1062.6	39.7047	1043.12	9.5766	1068.73	11.3407		1124.34	7.802	963.125	9.82891		1109.9	17.5722	991.58	2.4364
1063.47	40.041	1043.96	9.77801	1069.61	11.5556		1125.32	7.32888	963.841	9.82562		1110.85	16.5934	992.332	2.46658
1064.34	40.3807	1044.79	9.98373	1070.49	11.7728		1126.3	6.88682	964.558	9.82232		1111.81	15.6592	993.084	2.49802
1065.21	40.7184	1045.63	10.1909	1071.38	11.993		1127.28	6.47399	965.277	9.81942		1112.76	14.7697	993.838	2.53087
1066.09	41.052	1046.46	10.402	1072.26	12.2162		1128.26	6.08829	965.996	9.8174		1113.72	13.9258	994.593	2.56502
1066.97	41.3822	1047.3	10.615	1073.15	12.4418		1129.24	5.72764	966.716	9.81647		1114.67	13.1277	995.349	2.60033
1067.85	41.7094	1048.14	10.8314	1074.04	12.6696		1130.22	5.39048	967.438	9.8163		1115.63	12.3739	996.106	2.6368
1068.73	42.0308	1048.98	11.0491	1074.93	12.9		1131.21	5.07578	968.16	9.81675		1116.59	11.662	996.864	2.67456
1069.61	42.3417	1049.82	11.2687	1075.82	13.1337		1132.2	4.78242	968.884	9.81849		1117.56	10.9901	997.624	2.71378
1070.49	42.6383	1050.67	11.4891	1076.72	13.3707		1133.19	4.50868	969.609	9.82251		1118.52	10.3569	998.384	2.75463
1071.38	42.917	1051.51	11.7121	1077.61	13.6103		1134.18	4.25253	970.334	9.82892		1119.49	9.76106	999.146	2.79732
1072.26	43.172	1052.36	11.9363	1078.51	13.852		1135.17	4.01243	971.061	9.83663		1120.46	9.20122	999.909	2.84202
1073.15	43.3953	1053.21	12.1604	1079.41	14.0957		1136.17	3.78751	971.789	9.84467		1121.42	8.67558	1000.67	2.88863
1074.04	43.5795	1054.06	12.3862	1080.31	14.3407		1137.16	3.5771	972.518	9.85329		1122.4	8.18236	1001.44	2.93695
1074.93	43.72	1054.91	12.6126	1081.21	14.5858		1138.16	3.38024	973.248	9.86327		1123.37	7.71973	1002.21	2.98703
1075.82	43.8127	1055.76	12.8385	1082.11	14.8287		1139.16	3.19582	973.979	9.87413		1124.34	7.28587	1002.97	3.03928
1076.72	43.8516	1056.61	13.0657	1083.01	15.0682		1140.16	3.02295	974.712	9.88411		1125.32	6.87908	1003.74	3.09422
1077.61	43.8288	1057.47	13.2919	1083.92	15.3034		1141.17	2.86105	975.445	9.89216		1126.3	6.49779	1004.51	3.15197
1078.51	43.7374	1058.32	13.5179	1084.83	15.5342		1142.17	2.70955	976.18	9.89977		1127.28	6.14033	1005.28	3.21228
1079.41	43.5727	1059.18	13.7437	1085.73	15.7599		1143.18	2.56764	976.915	9.90988		1128.26	5.80488	1006.06	3.27476
1080.31	43.33	1060.04	13.9702	1086.64	15.9764		1144.19	2.43443	977.652	9.92392		1129.24	5.48981	1006.83	3.33923
1081.21	43.003	1060.9	14.1952	1087.56	16.1805		1145.2	2.30921	978.39	9.94056		1130.22	5.19409	1007.6	3.40586
1082.11	42.5857	1061.76	14.4198	1088.47	16.3689		1146.21	2.19146	979.129	9.95749		1131.21	4.91702	1008.38	3.47504
1083.01	42.0755	1062.62	14.6444	1089.38	16.5388		1147.23	2.08072	979.869	9.97387		1132.2	4.65766	1009.16	3.54725
1083.92	41.4744	1063.49	14.868	1090.3	16.687		1148.24	1.97645	980.61	9.99056		1133.19	4.41446	1009.94	3.62285
1084.83	40.7866	1064.35	15.092	1091.22	16.8106		1149.26	1.87821	981.352	10.0083		1134.18	4.1858	1010.72	3.7018
1085.73	40.0182	1065.22	15.3178	1092.14	16.9063		1150.28	1.78563	982.096	10.0265		1135.17	3.97055	1011.5	3.78365
1086.64	39.1672	1066.09	15.5447	1093.06	16.9703		1151.3	1.69843	982.841	10.0449		1136.17	3.76811	1012.28	3.86812
1087.56	38.2369	1066.96	15.773	1093.98	16.9994		1152.33	1.61631	983.586	10.0646		1137.16	3.57783	1013.06	3.95554
1088.47	37.233	1067.83	16.0031	1094.9	16.9908		1153.35	1.53904	984.333	10.0873		1138.16	3.39878	1013.85	4.04674
1089.38	36.1632	1068.7	16.2338	1095.83	16.9423		1154.38	1.46625	985.081	10.1139		1139.16	3.23002	1014.63	4.14232
1090.3	35.0367	1069.58	16.4669	1096.76	16.8517		1155.41	1.39762	985.83	10.1433		1140.16	3.07101	1015.42	4.24212
1091.22	33.8633	1070.46	16.7026	1097.69	16.7165		1156.44	1.3328	986.58	10.1741		1141.17	2.92148	1016.21	4.34558
1092.14	32.6526	1071.33	16.9417	1098.62	16.5353		1157.47	1.27144	987.332	10.2056		1142.17	2.78096	1017	4.45253
1093.06	31.4141	1072.21	17.1846	1099.55	16.3086		1158.5	1.21327	988.084	10.2382		1143.18	2.64867	1017.79	4.56345
1093.98	30.157	1073.09	17.4317	1100.48	16.0381		1159.54	1.15819	988.838	10.2722		1144.19	2.52381	1018.58	4.67892
1094.9	28.8915	1073.97	17.6834	1101.42	15.7256		1160.58	1.10614	989.593	10.3073		1145.2	2.40587	1019.37	4.79916
1095.83	27.6273	1074.86	17.9401	1102.35	15.3728		1161.62	1.057	990.349	10.3432		1146.21	2.29457	1020.17	4.92419
1096.76	26.3726	1075.74	18.201	1103.29	14.9823		1162.66	1.01055	991.106	10.3803		1147.23	2.1895	1020.96	5.0542
1097.69	25.1336	1076.63	18.4692	1104.23	14.558		1163.7	0.96657	991.864	10.4188		1148.24	2.0901	1021.76	5.18944
1098.62	23.9163	1077.51	18.742	1105.17	14.1043		1164.75	0.92488	992.624	10.4583		1149.26	1.9959	1022.56	5.3297
1099.55	22.7274	1078.4	19.0209	1106.11	13.6252		1165.8	0.88532	993.384	10.4981		1150.28	1.90664	1023.36	5.47438
1100.48	21.5733	1079.29	19.3061	1107.06	13.1242		1166.85	0.84771	994.146	10.5385		1151.3	1.82223	1024.16	5.62334
1101.42	20.4584	1080.19	19.5975	1108.01	12.606		1167.9	0.81193	994.909	10.5808		1152.33	1.74246	1024.96	5.77758
1102.35	19.385	1081.08	19.8965	1108.95	12.0765		1168.95	0.77791	995.673	10.626		1153.35	1.66712	1025.76	5.93872
1103.29	18.3548	1081.97	20.1998	1109.9	11.5414		1170.01	0.74563	996.439	10.6743		1154.38	1.59576	1026.57	6.1079
1104.23	17.3698	1082.87	20.5098	1110.85	11.0047		1171.06	0.71502	997.205	10.725		1155.41	1.52804	1027.37	6.28445
1105.17	16.431	1083.77	20.8224	1111.81	10.47		1172.12	0.68598	997.973	10.7784		1156.44	1.46376	1028.18	6.46725
1106.11	15.5374	1084.67	21.1381	1112.76	9.94104		1173.18	0.65838	998.742	10.8355		1157.47	1.40269	1028.99	6.65601
1107.06	14.6876	1085.57	21.4538	1113.72	9.42194		1174.25	0.63216	999.512	10.8968		1158.5	1.34467	1029.8	6.8512
1108.01	13.8805	1086.47	21.7709	1114.67	8.91632		1175.31	0.60726	1000.28	10.9615		1159.54	1.28956	1030.61	7.05336
1108.95	13.1164	1087.37	22.0859	1115.63	8.42625		1176.38	0.58357	1001.06	11.0277		1160.58	1.23728	1031.42	7.26254
1109.9	12.3948	1088.28	22.3949	1116.59	7.95282		1177.44	0.561	1001.83	11.094		1161.62	1.18768	1032.23	7.4786
1110.85	11.7139	1089.19	22.6981	1117.56	7.49709		1178.52	0.53947	1002.6	11.1606		1162.66	1.14053	1033.05	7.70169
1111.81	11.0712	1090.1	22.9908	1118.52	7.06039		1179.59	0.51895	1003.38	11.2288		1163.7	1.09556	1033.86	7.93224
1112.76	10.465	1091.01	23.2675	1119.49	6.64377		1180.66	0.49936	1004.16	11.3007		1164.75	1.05258	1034.68	8.17049
1113.72	9.89432	1091.92	23.5275	1120.46	6.24771		1181.74	0.48064	1004.94	11.3773		1165.8	1.01155	1035.5	8.41641
1114.67	9.35808	1092.83	23.7633	1121.42	5.87222		1182.82	0.46274	1005.72	11.4579		1166.85	0.97248	1036.32	8.66995
1115.63	8.85418	1093.74	23.9718	1122.4	5.51714		1183.9	0.44564	1006.5	11.5408		1167.9	0.93536	1037.14	8.93138
1116.59	8.37997	1094.66	24.1498	1123.37	5.18215		1184.98	0.42934	1007.28	11.6249		1168.95	0.90016	1037.96	9.20108
1117.56	7.93322	1095.58	24.2887	1124.34	4.86668		1186.06	0.41377	1008.06	11.7108		1170.01	0.86675	1038.79	9.47919
1118.52	7.51251	1096.5	24.3846	1125.32	4.57006		1187.15	0.39887	1008.85	11.8005		1171.06	0.83496	1039.61	9.76556
1119.49	7.11672	1097.42	24.4344	1126.3	4.29158		1188.24	0.38458	1009.63	11.8954		1172.12	0.80464	1040.44	10.06
1120.46	6.74458	1098.34	24.4304	1127.28	4.03042		1189.33	0.37091	1010.42	11.9948		1173.18	0.77558	1041.26	10.3621
1121.42	6.39461	1099.26	24.3702	1128.26	3.78562		1190.42	0.35783	1011.21	12.097		1174.25	0.74767	1042.09	10.6716
1122.4	6.06537	1100.19	24.25	1129.24	3.55618		1191.51	0.34529	1012	12.2012		1175.31	0.72083	1042.92	10.988
1123.37	5.75551	1101.12	24.0682	1130.22	3.34135		1192.61	0.33324	1012.79	12.3081		1176.38	0.69513	1043.76	11.311
1124.34	5.4638	1102.05	23.8212	1131.21	3.14056		1193.71	0.32168	1013.58	12.419		1177.44	0.67062	1044.59	11.6404
1125.32	5.18918	1102.98	23.5068	1132.2	2.95312		1194.81	0.31065	1014.37	12.5342		1178.52	0.64731	1045.42	11.9765
1126.3	4.93071	1103.91	23.1272	1133.19	2.77801		1195.91	0.30013	1015.17	12.6538		1179.59	0.6251	1046.26	12.3191
1127.28	4.68738	1104.84	22.6839	1134.18	2.6141		1197.01	0.29006	1015.96	12.7778		1180.66	0.60387	1047.1	12.6685
1128.26	4.45799	1105.78	22.1796	1135.17	2.4606		1198.12	0.28034	1016.76	12.9066		1181.74	0.58349	1047.93	13.0242
1129.24	4.24141	1106.71	21.6182	1136.17	2.31702		1199.23	0.27096	1017.56	13.0392		1182.82	0.56391	1048.77	13.3856
1130.22	4.03693	1107.65	21.0038	1137.16	2.1829		1200.34	0.26195	1018.36	13.1742		1183.9	0.54507	1049.61	13.7512
1131.21	3.84426	1108.59	20.3445	1138.16	2.05754		1201.45	0.25334	1019.16	13.3109		1184.98	0.52693	1050.46	14.1195
1132.2	3.66296	1109.53	19.6484	1139.16	1.94019		1202.57	0.2451	1019.96	13.4512		1186.06	0.50948	1051.3	14.489
1133.19	3.4921	1110.47	18.9222	1140.16	1.83027		1203.68	0.23719	1020.76	13.5983		1187.15	0.49274	1052.15	14.8587
1134.18	3.33047	1111.42	18.1702	1141.17	1.72745		1204.8	0.22956	1021.57	13.7545		1188.24	0.47667	1052.99	15.2277
1135.17	3.17721	1112.36	17.4012	1142.17	1.63136		1205.92	0.22219	1022.37	13.9179		1189.33	0.46122	1053.84	15.5955
1136.17	3.03196	1113.31	16.6224	1143.18	1.54149		1207.05	0.21506	1023.18	14.086		1190.42	0.44635	1054.69	15.9616
1137.16	2.89455	1114.26	15.841	1144.19	1.45729		1208.17	0.20819	1023.99	14.2581		1191.51	0.4321	1055.54	16.3252
1138.16	2.76459	1115.21	15.0634	1145.2	1.37833		1209.3	0.20159	1024.8	14.4348		1192.61	0.41854	1056.39	16.6849
1139.16	2.6415	1116.16	14.2955	1146.21	1.3043		1210.43	0.19526	1025.61	14.6171		1193.71	0.40562	1057.25	17.0385
1140.16	2.52479	1117.12	13.5424	1147.23	1.23487		1211.56	0.18917	1026.42	14.8045		1194.81	0.39319	1058.1	17.384
1141.17	2.41424	1118.07	12.8082	1148.24	1.16964		1212.69	0.18325	1027.23	14.9964		1195.91	0.38106	1058.96	17.72
1142.17	2.30964	1119.03	12.097	1149.26	1.10828		1213.83	0.17749	1028.05	15.1926		1197.01	0.36922	1059.81	18.0456
1143.18	2.21061	1119.99	11.4115	1150.28	1.05055		1214.96	0.17191	1028.86	15.3941		1198.12	0.3578	1060.67	18.3589
1144.19	2.11665	1120.95	10.7517	1151.3	0.99627		1216.1	0.16655	1029.68	15.6013		1199.23	0.34691	1061.53	18.6573
1145.2	2.02737	1121.91	10.1216	1152.33	0.9453		1217.25	0.16145	1030.5	15.8142		1200.34	0.3365	1062.4	18.9383
1146.21	1.94256	1122.88	9.52089	1153.35	0.89749		1218.39	0.15656	1031.32	16.0325		1201.45	0.32648	1063.26	19.2008
1147.23	1.86202	1123.84	8.95151	1154.38	0.85259		1219.54	0.15184	1032.14	16.2565		1202.57	0.31675	1064.12	19.4438
1148.24	1.78545	1124.81	8.41156	1155.41	0.81036		1220.68	0.14727	1032.96	16.4864		1203.68	0.30736	1064.99	19.6663
1149.26	1.71253	1125.78	7.90181	1156.44	0.7706		1221.83	0.14285	1033.79	16.7222		1204.8	0.29836	1065.86	19.8664
1150.28	1.64303	1126.75	7.42098	1157.47	0.73308		1222.99	0.13858	1034.61	16.9637		1205.92	0.28974	1066.73	20.0431
1151.3	1.57684	1127.72	6.96859	1158.5	0.69761		1224.14	0.13445	1035.44	17.2105		1207.05	0.28145	1067.6	20.1953
1152.33	1.5139	1128.7	6.54364	1159.54	0.66411		1225.3	0.13043	1036.26	17.4619		1208.17	0.27341	1068.47	20.3215
1153.35	1.45424	1129.67	6.14481	1160.58	0.6325		1226.46	0.1265	1037.09	17.7176		1209.3	0.26558	1069.34	20.4186
1154.38	1.39764	1130.65	5.77103	1161.62	0.6027		1227.62	0.12267	1037.92	17.977		1210.43	0.25794	1070.21	20.4839
1155.41	1.34385	1131.63	5.421	1162.66	0.57459		1228.78	0.11897	1038.76	18.2393		1211.56	0.25053	1071.09	20.5165
1156.44	1.29263	1132.61	5.09387	1163.7	0.54802		1229.95	0.11544	1039.59	18.5044		1212.69	0.2434	1071.97	20.5175
1157.47	1.24377	1133.59	4.78786	1164.75	0.52287		1231.12	0.1121	1040.42	18.7725		1213.83	0.2366	1072.85	20.4882
1158.5	1.1971	1134.58	4.50162	1165.8	0.49907		1232.29	0.10892	1041.26	19.0441		1214.96	0.23013	1073.73	20.4288
1159.54	1.15252	1135.56	4.23411	1166.85	0.47652		1233.46	0.10582	1042.1	19.3194		1216.1	0.22394	1074.61	20.3391
1160.58	1.10997	1136.55	3.98425	1167.9	0.45516		1234.63	0.10276	1042.93	19.5981		1217.25	0.21789	1075.49	20.2195
1161.62	1.06936	1137.54	3.75086	1168.95	0.43491		1235.81	0.09975	1043.77	19.8791		1218.39	0.21192	1076.38	20.0711
1162.66	1.0306	1138.53	3.53264	1170.01	0.41572		1236.99	0.09683	1044.61	20.1603		1219.54	0.20601	1077.26	19.8944
1163.7	0.9936	1139.53	3.32857	1171.06	0.39754		1238.17	0.094	1045.46	20.4395		1220.68	0.20023	1078.15	19.6894
1164.75	0.95828	1140.52	3.13776	1172.12	0.38031		1239.36	0.09126	1046.3	20.7149		1221.83	0.19466	1079.04	19.4569
1165.8	0.92455	1141.52	2.95928	1173.18	0.36398		1240.54	0.0886	1047.15	20.9852		1222.99	0.18937	1079.93	19.1991
1166.85	0.89228	1142.52	2.79268	1174.25	0.34851		1241.73	0.08602	1047.99	21.2496		1224.14	0.18432	1080.82	18.9186
1167.9	0.86137	1143.52	2.63682	1175.31	0.33383		1242.92	0.08355	1048.84	21.5079		1225.3	0.17946	1081.72	18.6173
1168.95	0.83176	1144.52	2.49097	1176.38	0.31989		1244.11	0.08118	1049.69	21.7598		1226.46	0.17473	1082.61	18.2965
1170.01	0.8034	1145.52	2.35431	1177.44	0.30664		1245.31	0.0789	1050.54	22.0049		1227.62	0.17011	1083.51	17.9581
1171.06	0.77627	1146.53	2.22639	1178.52	0.29406		1246.51	0.07665	1051.39	22.2411		1228.78	0.16564	1084.41	17.6045
1172.12	0.75031	1147.53	2.10644	1179.59	0.2821		1247.71	0.07445	1052.25	22.4658		1229.95	0.1613	1085.31	17.2379
1173.18	0.72546	1148.54	1.99402	1180.66	0.27073		1248.91	0.07231	1053.1	22.6763		1231.12	0.15703	1086.21	16.8596
1174.25	0.70162	1149.55	1.88855	1181.74	0.25991		1250.11	0.07024	1053.96	22.8713		1232.29	0.15279	1087.11	16.4706
1175.31	0.67872	1150.57	1.78944	1182.82	0.24959		1251.32	0.06826	1054.81	23.0499		1233.46	0.14862	1088.01	16.0729
1176.38	0.65671	1151.58	1.69629	1183.9	0.23976		1252.53	0.06634	1055.67	23.2105		1234.63	0.14458	1088.92	15.6695
1177.44	0.63559	1152.6	1.60889	1184.98	0.23038		1253.74	0.06448	1056.53	23.3503		1235.81	0.14071	1089.83	15.2637
1178.52	0.61538	1153.61	1.52693	1186.06	0.22143		1254.95	0.06265	1057.4	23.4667		1236.99	0.13695	1090.73	14.8586
1179.59	0.59604	1154.63	1.44994	1187.15	0.21288		1256.17	0.06086	1058.26	23.5585		1238.17	0.13328	1091.64	14.454
1180.66	0.57747	1155.66	1.37763	1188.24	0.20473		1257.39	0.05913	1059.12	23.6252		1239.36	0.12973	1092.56	14.0506
1181.74	0.55957	1156.68	1.30955	1189.33	0.19696		1258.61	0.05748	1059.99	23.6658		1240.54	0.12636	1093.47	13.6496
1182.82	0.54232	1157.7	1.24536	1190.42	0.18952		1259.83	0.05592	1060.86	23.679		1241.73	0.12317	1094.38	13.2521
1183.9	0.52574	1158.73	1.18473	1191.51	0.18242		1261.06	0.05443	1061.73	23.664		1242.92	0.12009	1095.3	12.8595
1184.98	0.5098	1159.76	1.12749	1192.61	0.17563		1262.28	0.05297	1062.6	23.6203		1244.11	0.11706	1096.22	12.4729
1186.06	0.49446	1160.79	1.07349	1193.71	0.16917		1263.52	0.05152	1063.47	23.5469		1245.31	0.11405	1097.14	12.0931
1187.15	0.47968	1161.82	1.02266	1194.81	0.16301		1264.75	0.05009	1064.34	23.4411		1246.51	0.1111	1098.06	11.7204
1188.24	0.46544	1162.86	0.97481	1195.91	0.15711		1265.98	0.04868	1065.21	23.3007		1247.71	0.10823	1098.98	11.3555
1189.33	0.45176	1163.89	0.9297	1197.01	0.15145		1267.22	0.04729	1066.09	23.1258		1248.91	0.10545	1099.9	10.9989
1190.42	0.43858	1164.93	0.88703	1198.12	0.14602		1268.46	0.04593	1066.97	22.9187		1250.11	0.1028	1100.83	10.6515
1191.51	0.42586	1165.97	0.8465	1199.23	0.14082		1269.7	0.04461	1067.85	22.6821		1251.32	0.10027	1101.76	10.3133
1192.61	0.41357	1167.01	0.80801	1200.34	0.13585		1270.95	0.04336	1068.73	22.4173		1252.53	0.09785	1102.69	9.98387
1193.71	0.40172	1168.06	0.77153	1201.45	0.13108		1272.19	0.0422	1069.61	22.1251		1253.74	0.09545	1103.62	9.66298
1194.81	0.39033	1169.1	0.73704	1202.57	0.12651		1273.44	0.04109	1070.49	21.8072		1254.95	0.09306	1104.55	9.3512
1195.91	0.37936	1170.15	0.70448	1203.68	0.12213		1274.7	0.03999	1071.38	21.4657		1256.17	0.09069	1105.48	9.04937
1197.01	0.36876	1171.2	0.67363	1204.8	0.11792		1275.95	0.0389	1072.26	21.1022		1257.39	0.08839	1106.42	8.7577
1198.12	0.35847	1172.25	0.64438	1205.92	0.11388		1277.21	0.03785	1073.15	20.7175		1258.61	0.08615	1107.35	8.47579
1199.23	0.34852	1173.3	0.61668	1207.05	0.10998		1278.47	0.03684	1074.04	20.3133		1259.83	0.08392	1108.29	8.20326
1200.34	0.33891	1174.36	0.59039	1208.17	0.10623		1279.73	0.03586	1074.93	19.8925		1261.06	0.0817	1109.23	7.9402
1201.45	0.32962	1175.41	0.56548	1209.3	0.10263		1280.99	0.0349	1075.82	19.4587		1262.28	0.07953	1110.17	7.68665
1202.57	0.32063	1176.47	0.54192	1210.43	0.09917		1282.26	0.03394	1076.72	19.0143		1263.52	0.07747	1111.11	7.44209
1203.68	0.31192	1177.53	0.51965	1211.56	0.09586		1283.53	0.03301	1077.61	18.5608		1264.75	0.0755	1112.06	7.20567
1204.8	0.30351	1178.59	0.49851	1212.69	0.09269		1284.8	0.03212	1078.51	18.1003		1265.98	0.07358	1113.01	6.97704
1205.92	0.29537	1179.66	0.47833	1213.83	0.08964		1286.08	0.03124	1079.41	17.6354		1267.22	0.07174	1113.95	6.75655
1207.05	0.2875	1180.73	0.45893	1214.96	0.0867		1287.36	0.03038	1080.31	17.1683		1268.46	0.06998	1114.9	6.5445
1208.17	0.27989	1181.79	0.4403	1216.1	0.08387		1288.63	0.02953	1081.21	16.7002		1269.7	0.06831	1115.85	6.34047
1209.3	0.27255	1182.86	0.42256	1217.25	0.08112		1289.92	0.02873	1082.11	16.2318		1270.95	0.06662	1116.81	6.1436
1210.43	0.26546	1183.94	0.40572	1218.39	0.07845		1291.2	0.02799	1083.01	15.7647		1272.19	0.0649	1117.76	5.95343
1211.56	0.25858	1185.01	0.38982	1219.54	0.07588		1292.49	0.0273	1083.92	15.3013		1273.44	0.06319	1118.72	5.77018
1212.69	0.25186	1186.09	0.37474	1220.68	0.07342		1293.78	0.02662	1084.83	14.8445		1274.7	0.06162	1119.67	5.59408
1213.83	0.2453	1187.17	0.36041	1221.83	0.07106		1295.07	0.02595	1085.73	14.3968		1275.95	0.0602	1120.63	5.42484
1214.96	0.23895	1188.24	0.34676	1222.99	0.06879		1296.37	0.02529	1086.64	13.9572		1277.21	0.05884	1121.59	5.26173
1216.1	0.23283	1189.33	0.33378	1224.14	0.06661		1297.66	0.02464	1087.56	13.5257		1278.47	0.05742	1122.56	5.10421
1217.25	0.22692	1190.41	0.32143	1225.3	0.06451		1298.96	0.02399	1088.47	13.103		1279.73	0.05592	1123.52	4.95211
1218.39	0.22115	1191.5	0.30963	1226.46	0.06248		1300.27	0.02333	1089.38	12.6896		1280.99	0.05445	1124.49	4.80546
1219.54	0.21552	1192.59	0.29833	1227.62	0.06051		1301.57	0.02269	1090.3	12.2864		1282.26	0.05304	1125.46	4.66417
1220.68	0.21004	1193.67	0.28747	1228.78	0.0586		1302.88	0.02209	1091.22	11.8939		1283.53	0.05168	1126.42	4.52806
1221.83	0.20475	1194.77	0.27702	1229.95	0.05676		1304.19	0.02154	1092.14	11.5122		1284.8	0.05034	1127.4	4.39697
1222.99	0.19962	1195.86	0.26698	1231.12	0.05501		1305.51	0.02103	1093.06	11.1415		1286.08	0.04905	1128.37	4.2707
1224.14	0.19462	1196.96	0.25741	1232.29	0.05334		1306.82	0.02055	1093.98	10.7814		1287.36	0.04788	1129.34	4.14902
1225.3	0.18975	1198.06	0.24829	1233.46	0.0517		1308.14	0.02008	1094.9	10.4324		1288.63	0.0468	1130.32	4.0317
1226.46	0.18501	1199.16	0.23958	1234.63	0.0501		1309.46	0.01963	1095.83	10.0944		1289.92	0.04574	1131.3	3.91859
1227.62	0.18036	1200.26	0.23124	1235.81	0.04855		1310.79	0.01918	1096.76	9.76752		1291.2	0.04463	1132.28	3.80958
1228.78	0.17581	1201.36	0.2232	1236.99	0.04707		1312.11	0.01873	1097.69	9.45102		1292.49	0.04349	1133.26	3.70443
1229.95	0.17138	1202.47	0.2155	1238.17	0.04564		1313.44	0.01826	1098.62	9.14455		1293.78	0.04238	1134.24	3.6029
1231.12	0.1671	1203.58	0.2081	1239.36	0.04425		1314.77	0.01777	1099.55	8.84821		1295.07	0.04134	1135.22	3.50485
1232.29	0.16298	1204.69	0.20098	1240.54	0.04288		1316.11	0.01728	1100.48	8.56232		1296.37	0.04034	1136.21	3.41037
1233.46	0.159	1205.8	0.19412	1241.73	0.04155		1317.45	0.01681	1101.42	8.28682		1297.66	0.03933	1137.2	3.31949
1234.63	0.15513	1206.91	0.18756	1242.92	0.04029		1318.79	0.01637	1102.35	8.0213		1298.96	0.03833	1138.19	3.23196
1235.81	0.15136	1208.03	0.1813	1244.11	0.0391		1320.13	0.01597	1103.29	7.76544		1300.27	0.03739	1139.18	3.14741
1236.99	0.14768	1209.15	0.17528	1245.31	0.03795		1321.47	0.01559	1104.23	7.51919		1301.57	0.03652	1140.17	3.06557
1238.17	0.14407	1210.27	0.16948	1246.51	0.03681		1322.82	0.01523	1105.17	7.2824		1302.88	0.0357	1141.17	2.98645
1239.36	0.1405	1211.39	0.16393	1247.71	0.03568		1324.17	0.01486	1106.11	7.05439		1304.19	0.03483	1142.16	2.91005
1240.54	0.13699	1212.52	0.15862	1248.91	0.03459		1325.53	0.0145	1107.06	6.83428		1305.51	0.03389	1143.16	2.83624
1241.73	0.1336	1213.64	0.15355	1250.11	0.03356		1326.88	0.01416	1108.01	6.62169		1306.82	0.03293	1144.16	2.76481
1242.92	0.13035	1214.77	0.14859	1251.32	0.03259		1328.24	0.01385	1108.95	6.41682		1308.14	0.03201	1145.16	2.69569
1244.11	0.12719	1215.9	0.14366	1252.53	0.03164		1329.61	0.01356	1109.9	6.21982		1309.46	0.03118	1146.17	2.62898
1245.31	0.12403	1217.04	0.13881	1253.74	0.03068		1330.97	0.01328	1110.85	6.03032		1310.79	0.03045	1147.17	2.56469
1246.51	0.12088	1218.17	0.13422	1254.95	0.02972		1332.34	0.01299	1111.81	5.84762		1312.11	0.02977	1148.18	2.50265
1247.71	0.1178	1219.31	0.12995	1256.17	0.02881		1333.71	0.01268	1112.76	5.67134		1313.44	0.02909	1149.19	2.44265
1248.91	0.11489	1220.45	0.12595	1257.39	0.02795		1335.08	0.01236	1113.72	5.50162		1314.77	0.0284	1150.2	2.38456
1250.11	0.11214	1221.59	0.12209	1258.61	0.02716		1336.46	0.01205	1114.67	5.33856		1316.11	0.02769	1151.21	2.32839
1251.32	0.10951	1222.73	0.1183	1259.83	0.0264		1337.84	0.01176	1115.63	5.18178		1317.45	0.02696	1152.23	2.27406
1252.53	0.10692	1223.88	0.1146	1261.06	0.02563		1339.22	0.01149	1116.59	5.0306		1318.79	0.02622	1153.24	2.2214
1253.74	0.10434	1225.03	0.11101	1262.28	0.02486		1340.61	0.01122	1117.56	4.88453		1320.13	0.02552	1154.26	2.17024
1254.95	0.10178	1226.18	0.1075	1263.52	0.02412		1341.99	0.01095	1118.52	4.74347		1321.47	0.02487	1155.28	2.12053
1256.17	0.09924	1227.33	0.10405	1264.75	0.02342		1343.39	0.01065	1119.49	4.60745		1322.82	0.02429	1156.3	2.07232
1257.39	0.09672	1228.49	0.10071	1265.98	0.02275		1344.78	0.01036	1120.46	4.47641		1324.17	0.02374	1157.33	2.02567
1258.61	0.09423	1229.64	0.09755	1267.22	0.02209		1346.18	0.01007	1121.42	4.35014		1325.53	0.02319	1158.35	1.98074
1259.83	0.09181	1230.8	0.09459	1268.46	0.02143		1347.57	0.00978	1122.4	4.22841		1326.88	0.02261	1159.38	1.93736
1261.06	0.08949	1231.96	0.09175	1269.7	0.02079		1348.98	0.0095	1123.37	4.11098		1328.24	0.022	1160.41	1.89538
1262.28	0.08726	1233.13	0.08897	1270.95	0.02018		1350.38	0.00923	1124.34	3.99767		1329.61	0.02138	1161.44	1.85464
1263.52	0.08511	1234.29	0.08626	1272.19	0.0196		1351.79	0.00898	1125.32	3.88835		1330.97	0.02076	1162.47	1.81497
1264.75	0.08299	1235.46	0.08367	1273.44	0.01904		1353.2	0.00876	1126.3	3.78298		1332.34	0.02015	1163.5	1.77633
1265.98	0.0809	1236.63	0.08123	1274.7	0.01849		1354.62	0.00854	1127.28	3.68145		1333.71	0.01957	1164.54	1.73875
1267.22	0.07884	1237.8	0.07891	1275.95	0.01796		1356.03	0.0083	1128.26	3.58346		1335.08	0.01907	1165.58	1.70231
1268.46	0.07682	1238.98	0.07666	1277.21	0.01746		1357.45	0.00803	1129.24	3.48866		1336.46	0.01863	1166.62	1.66698
1269.7	0.07484	1240.15	0.07444	1278.47	0.017		1358.87	0.00773	1130.22	3.397		1337.84	0.01821	1167.66	1.63271
1270.95	0.0729	1241.33	0.07221	1279.73	0.01655		1360.3	0.00746	1131.21	3.30867		1339.22	0.01771	1168.7	1.59942
1272.19	0.071	1242.51	0.06995	1280.99	0.01611		1361.73	0.00721	1132.2	3.22381		1340.61	0.01708	1169.75	1.56704
1273.44	0.06914	1243.7	0.06768	1282.26	0.01566		1363.16	0.00698	1133.19	3.14218		1341.99	0.01633	1170.8	1.53548
1274.7	0.06732	1244.88	0.06548	1283.53	0.01523		1364.6	0.00676	1134.18	3.06324		1343.39	0.01552	1171.85	1.50461
1275.95	0.06556	1246.07	0.06341	1284.8	0.01481		1366.03	0.00654	1135.17	2.98661		1344.78	0.01476	1172.9	1.47438
1277.21	0.06384	1247.26	0.06149	1286.08	0.01439		1367.48	0.00632	1136.17	2.91229		1346.18	0.01413	1173.95	1.44484
1278.47	0.06215	1248.45	0.05967	1287.36	0.01399		1368.92	0.00611	1137.16	2.84042		1347.57	0.01362	1175.01	1.4161
1279.73	0.06048	1249.65	0.05794	1288.63	0.01361		1370.37	0.00589	1138.16	2.77095		1348.98	0.01322	1176.06	1.3882
1280.99	0.05883	1250.85	0.05631	1289.92	0.01325		1371.82	0.00567	1139.16	2.70371		1350.38	0.01284	1177.12	1.36105
1282.26	0.05721	1252.05	0.0548	1291.2	0.0129		1373.27	0.00546	1140.16	2.63858		1351.79	0.01244	1178.18	1.33451
1283.53	0.05563	1253.25	0.05336	1292.49	0.01256		1374.73	0.00527	1141.17	2.57568		1353.2	0.01203	1179.25	1.30848
1284.8	0.05409	1254.45	0.05186	1293.78	0.01222		1376.19	0.00507	1142.17	2.51512		1354.62	0.01161	1180.31	1.28291
1286.08	0.05261	1255.66	0.05027	1295.07	0.01188		1377.65	0.00486	1143.18	2.45677		1356.03	0.01122	1181.38	1.25782
1287.36	0.05117	1256.87	0.04863	1296.37	0.01155		1379.11	0.00463	1144.19	2.40036		1357.45	0.01083	1182.44	1.2332
1288.63	0.04975	1258.08	0.04704	1297.66	0.01124		1380.58	0.00441	1145.2	2.34567		1358.87	0.01043	1183.52	1.20903
1289.92	0.04833	1259.29	0.04556	1298.96	0.01095		1382.05	0.00422	1146.21	2.29264		1360.3	0.01001	1184.59	1.18526
1291.2	0.04691	1260.51	0.0442	1300.27	0.01067		1383.53	0.00406	1147.23	2.24127		1361.73	0.00957	1185.66	1.16188
1292.49	0.04553	1261.73	0.04292	1301.57	0.0104		1385.01	0.0039	1148.24	2.19148		1363.16	0.00913	1186.74	1.13885
1293.78	0.04419	1262.95	0.04169	1302.88	0.01013		1386.49	0.00373	1149.26	2.14311		1364.6	0.00872	1187.82	1.1162
1295.07	0.04291	1264.17	0.04044	1304.19	0.00986		1387.97	0.00355	1150.28	2.09608		1366.03	0.00836	1188.9	1.09392
1296.37	0.04166	1265.4	0.03913	1305.51	0.00961		1389.46	0.00339	1151.3	2.05041		1367.48	0.00803	1189.98	1.072
1297.66	0.04042	1266.62	0.03781	1306.82	0.00938		1390.95	0.00323	1152.33	2.00621		1368.92	0.00769	1191.06	1.05038
1298.96	0.03919	1267.85	0.03657	1308.14	0.00916		1392.45	0.00307	1153.35	1.96364		1370.37	0.00731	1192.15	1.02902
1300.27	0.038	1269.09	0.03546	1309.46	0.00895		1393.94	0.00291	1154.38	1.92254		1371.82	0.00688	1193.24	1.00793
1301.57	0.03684	1270.32	0.03447	1310.79	0.00875		1395.44	0.00275	1155.41	1.88271		1373.27	0.00645	1194.33	0.98704
1302.88	0.03572	1271.56	0.03351	1312.11	0.00855		1396.95	0.00258	1156.44	1.84399		1374.73	0.00609	1195.42	0.96629
1304.19	0.03461	1272.8	0.03256	1313.44	0.00835		1398.45	0.00243	1157.47	1.80626		1376.19	0.00579	1196.51	0.94564
1305.51	0.0335	1274.04	0.03169	1314.77	0.00815		1399.96	0.00229	1158.5	1.7695		1377.65	0.00553	1197.61	0.92512
1306.82	0.03238	1275.28	0.03091	1316.11	0.00796				1159.54	1.73378		1379.11	0.00526	1198.71	0.90485
1308.14	0.03128	1276.53	0.03016	1317.45	0.00777				1160.58	1.69915		1380.58	0.00496	1199.81	0.8849
1309.46	0.03019	1277.78	0.02932	1318.79	0.00759				1161.62	1.66559		1382.05	0.00465	1200.91	0.86522
1310.79	0.02911	1279.03	0.02837	1320.13	0.00742				1162.66	1.63305		1383.53	0.00437	1202.01	0.84567
1312.11	0.02806	1280.29	0.02738	1321.47	0.00726				1163.7	1.60143		1385.01	0.00414	1203.12	0.82616
1313.44	0.02704	1281.55	0.02647	1322.82	0.0071				1164.75	1.57063		1386.49	0.00396	1204.23	0.80665
1314.77	0.02608	1282.8	0.02571	1324.17	0.00695				1165.8	1.54056		1387.97	0.00378	1205.34	0.78724
1316.11	0.02514	1284.07	0.02507	1325.53	0.00679				1166.85	1.51117		1389.46	0.00354	1206.45	0.768
1317.45	0.0242	1285.33	0.02446	1326.88	0.00664				1167.9	1.48244		1390.95	0.00324	1207.57	0.74897
1318.79	0.02325	1286.6	0.02383	1328.24	0.0065				1168.95	1.45443		1392.45	0.00291	1208.68	0.73012
1320.13	0.0223	1287.87	0.02313	1329.61	0.00637				1170.01	1.42715		1393.94	0.00263	1209.8	0.71139
1321.47	0.02138	1289.14	0.02241	1330.97	0.00625				1171.06	1.40054		1395.44	0.00241	1210.92	0.69273
1322.82	0.0205	1290.41	0.02173	1332.34	0.00613				1172.12	1.37452		1396.95	0.00223	1212.05	0.67415
1324.17	0.01966	1291.69	0.0212	1333.71	0.00601				1173.18	1.34906		1398.45	0.00207	1213.17	0.6557
1325.53	0.01885	1292.97	0.02079	1335.08	0.00588				1174.25	1.32416		1399.96	0.00192	1214.3	0.63744
1326.88	0.01809	1294.25	0.02037	1336.46	0.00574				1175.31	1.29982		1401.48	0.0018	1215.43	0.61937
1328.24	0.01734	1295.54	0.01986	1337.84	0.00559				1176.38	1.27597				1216.56	0.60148
1329.61	0.01661	1296.82	0.01924	1339.22	0.00545				1177.44	1.25258				1217.69	0.58378
1330.97	0.01589	1298.11	0.01861	1340.61	0.00534				1178.52	1.22962				1218.83	0.56631
1332.34	0.01519	1299.41	0.01804	1341.99	0.00525				1179.59	1.20706				1219.96	0.5491
1333.71	0.0145	1300.7	0.01751	1343.39	0.00516				1180.66	1.18488				1221.1	0.53212
1335.08	0.01382	1302	0.01696	1344.78	0.00504				1181.74	1.16302				1222.25	0.51534
1336.46	0.01314	1303.3	0.01642	1346.18	0.00491				1182.82	1.14144				1223.39	0.49874
1337.84	0.01249	1304.6	0.01594	1347.57	0.00478				1183.9	1.12018				1224.54	0.48236
1339.22	0.01187	1305.91	0.01556	1348.98	0.00467				1184.98	1.09926				1225.68	0.46628
1340.61	0.0113	1307.21	0.01526	1350.38	0.00459				1186.06	1.07866				1226.83	0.4505
1341.99	0.01078	1308.53	0.01494	1351.79	0.00451				1187.15	1.05833				1227.99	0.43501
1343.39	0.01028	1309.84	0.01458	1353.2	0.00442				1188.24	1.03822				1229.14	0.41978
1344.78	0.00977	1311.15	0.01421	1354.62	0.00432				1189.33	1.01826				1230.3	0.40484
1346.18	0.00925	1312.47	0.01385	1356.03	0.00421				1190.42	0.9984				1231.46	0.39021
1347.57	0.00874	1313.79	0.01351	1357.45	0.00411				1191.51	0.97861				1232.62	0.37591
1348.98	0.00826	1315.12	0.01319	1358.87	0.00401				1192.61	0.95893				1233.78	0.36196
1350.38	0.0078	1316.44	0.01289	1360.3	0.00391				1193.71	0.93947				1234.95	0.34834
1351.79	0.00738	1317.77	0.01261	1361.73	0.00382				1194.81	0.92028				1236.12	0.33506
1353.2	0.00697	1319.11	0.01238	1363.16	0.00374				1195.91	0.90133				1237.29	0.32212
1354.62	0.00657	1320.44	0.01219	1364.6	0.00366				1197.01	0.88247				1238.46	0.30951
1356.03	0.00617	1321.78	0.01201	1366.03	0.00356				1198.12	0.86363				1239.63	0.29726
1357.45	0.00576	1323.12	0.01178	1367.48	0.00344				1199.23	0.8448				1240.81	0.28536
1358.87	0.00536	1324.46	0.01148	1368.92	0.00332				1200.34	0.82603				1241.99	0.27378
1360.3	0.00499	1325.81	0.01115	1370.37	0.00319				1201.45	0.80735				1243.17	0.26251
1361.73	0.00465	1327.15	0.01084	1371.82	0.00309				1202.57	0.78871				1244.36	0.25157
1363.16	0.00435	1328.51	0.01059	1373.27	0.003				1203.68	0.77009				1245.54	0.24099
1364.6	0.00409	1329.86	0.01038	1374.73	0.00292				1204.8	0.75148				1246.73	0.2308
1366.03	0.00384	1331.22	0.01015	1376.19	0.00284				1205.92	0.7329				1247.92	0.22098
1367.48	0.00359	1332.58	0.00986	1377.65	0.00275				1207.05	0.71434				1249.11	0.21147
1368.92	0.00334	1333.94	0.00955	1379.11	0.00266				1208.17	0.69584				1250.31	0.20225
1370.37	0.00308	1335.3	0.00928	1380.58	0.00257				1209.3	0.67743				1251.51	0.1933
1371.82	0.00287	1336.67	0.00909	1382.05	0.0025				1210.43	0.65911				1252.71	0.18466
1373.27	0.0027	1338.04	0.00897	1383.53	0.00244				1211.56	0.64089				1253.91	0.17635
1374.73	0.00257	1339.41	0.0089	1385.01	0.00237				1212.69	0.62275				1255.11	0.16836
1376.19	0.00246	1340.79	0.00885	1386.49	0.00227				1213.83	0.60469				1256.32	0.1607
1377.65	0.00232	1342.17	0.00879	1387.97	0.00217				1214.96	0.58676				1257.53	0.15332
1379.11	0.00217	1343.55	0.00871						1216.1	0.56894				1258.74	0.14622
1380.58	0.00202	1344.93	0.0086						1217.25	0.55121				1259.95	0.13938
1382.05	0.00186	1346.32	0.00847						1218.39	0.53357				1261.17	0.13282
1383.53	0.0017	1347.71	0.00832						1219.54	0.51609				1262.39	0.12654
1385.01	0.00156	1349.11	0.00812						1220.68	0.49884				1263.61	0.12054
1386.49	0.00144	1350.5	0.00788						1221.83	0.48183				1264.83	0.11479
1387.97	0.00136	1351.9	0.00768						1222.99	0.46503				1266.06	0.10928
1389.46	0.00129	1353.3	0.00759						1224.14	0.44841				1267.28	0.10401
1390.95	0.00122	1354.71	0.00756						1225.3	0.43202				1268.52	0.09896
1392.45	0.00114	1356.12	0.00746						1226.46	0.41589				1269.75	0.09411
1393.94	0.00106	1357.53	0.00719						1227.62	0.40002				1270.98	0.08942
1395.44	0.000999812	1358.94	0.00681						1228.78	0.38442				1272.22	0.08489
1396.95	0.000962603	1360.36	0.00646						1229.95	0.36911				1273.46	0.08057
1398.45	0.000929013	1361.78	0.00627						1231.12	0.35411				1274.7	0.0765
1399.96	0.000884699	1363.2	0.00619						1232.29	0.33948				1275.95	0.07267
1401.48	0.000831324	1364.63	0.00611						1233.46	0.32521				1277.19	0.06904
		1366.06	0.00596						1234.63	0.31129				1278.44	0.06557
		1367.49	0.00577						1235.81	0.29772				1279.7	0.06223
		1368.92	0.00561						1236.99	0.28449				1280.95	0.05903
		1370.36	0.00553						1238.17	0.27163				1282.21	0.05596
		1371.8	0.00552						1239.36	0.25915				1283.47	0.05302
		1373.24	0.00553						1240.54	0.24706				1284.73	0.05021
		1374.69	0.00551						1241.73	0.23538				1285.99	0.04757
		1376.14	0.00541						1242.92	0.22412				1287.26	0.04509
		1377.59	0.00523						1244.11	0.21326				1288.53	0.04273
		1379.05	0.00503						1245.31	0.20278				1289.8	0.04045
		1380.51	0.00486						1246.51	0.19267				1291.08	0.03827
		1381.97	0.00476						1247.71	0.18292				1292.36	0.0362
		1383.44	0.00465						1248.91	0.17356				1293.63	0.03425
		1384.91	0.00449						1250.11	0.16457				1294.92	0.0324
		1386.38	0.00429						1251.32	0.15596				1296.2	0.03062
		1387.85	0.00411						1252.53	0.14773				1297.49	0.02892
		1389.33	0.00399						1253.74	0.13989				1298.78	0.02734
		1390.81	0.0039						1254.95	0.1324				1300.07	0.02591
		1392.3	0.00379						1256.17	0.12523				1301.37	0.02463
		1393.78	0.00363						1257.39	0.11839				1302.66	0.02342
		1395.27	0.00345						1258.61	0.11189				1303.96	0.0222
		1396.77	0.00327						1259.83	0.10573				1305.27	0.02095
		1398.26	0.00309						1261.06	0.0999				1306.57	0.0197
		1399.77	0.0029						1262.28	0.09434				1307.88	0.01851
		1401.27	0.00271						1263.52	0.08903				1309.19	0.01744
		1402.77	0.00254						1264.75	0.08397				1310.51	0.0165
		1404.29	0.00239						1265.98	0.07917				1311.82	0.01565
		1405.8	0.00228						1267.22	0.07463				1313.14	0.01484
		1407.31	0.00217						1268.46	0.07032				1314.46	0.01407
		1408.84	0.00202						1269.7	0.06624				1315.79	0.01333
		1410.36	0.00183						1270.95	0.06238				1317.11	0.01265
		1411.88	0.00166						1272.19	0.05876				1318.44	0.01199
		1413.41	0.00159						1273.44	0.05534				1319.77	0.01135
		1414.95	0.00163						1274.7	0.05212				1321.11	0.01072
		1416.48	0.00172						1275.95	0.04906				1322.45	0.0101
		1418.02	0.00176						1277.21	0.04616				1323.79	0.00951
		1419.57	0.00171						1278.47	0.04343				1325.13	0.00895
		1421.11	0.00159						1279.73	0.04088				1326.47	0.00844
		1422.66	0.00147						1280.99	0.03847				1327.82	0.00798
		1424.22	0.0014						1282.26	0.03619				1329.17	0.00759
		1425.77	0.00134						1283.53	0.03403				1330.53	0.00721
		1427.33	0.00127						1284.8	0.03198				1331.88	0.0068
		1428.9	0.00117						1286.08	0.03006				1333.24	0.00638
		1430.46	0.00104						1287.36	0.02826				1334.61	0.00599
		1432.03	0.000914139						1288.63	0.02655				1335.97	0.00568
		1433.61	0.000836487						1289.92	0.02492				1337.34	0.00541
		1435.18	0.000834056						1291.2	0.02336				1338.71	0.00514
		1436.77	0.00087125						1292.49	0.02189				1340.08	0.00482
		1438.35	0.000872362						1293.78	0.02053				1341.46	0.00451
		1439.94	0.000777021						1295.07	0.01928				1342.84	0.00425
		1441.53	0.000602103						1296.37	0.01813				1344.22	0.0041
		1443.13	0.000423034						1297.66	0.01706				1345.61	0.00404
		1444.72	0.0004922						1298.96	0.01604				1346.99	0.00402
		1446.33	0.000960732						1300.27	0.01506				1348.39	0.00397
		1447.93	0.0017						1301.57	0.01412				1349.78	0.00384
		1449.54	0.00235						1302.88	0.01323				1351.18	0.00359
		1451.15	0.00279						1304.19	0.01239				1352.57	0.00326
		1452.77	0.00301						1305.51	0.0116				1353.98	0.00293
		1454.39	0.00298						1306.82	0.01087				1355.38	0.00268
		1456.01	0.00257						1308.14	0.0102				1356.79	0.00255
		1457.64	0.00189						1309.46	0.00957				1358.2	0.00246
		1459.27	0.00129						1310.79	0.00897				1359.62	0.00235
		1460.91	0.00122						1312.11	0.0084				1361.03	0.00219
		1462.54	0.0013						1313.44	0.00784				1362.45	0.00202
		1464.19	0.00144						1314.77	0.00732				1363.87	0.00189
		1465.83	0.00156						1316.11	0.00684				1365.3	0.00182
		1467.48	0.00159						1317.45	0.0064				1366.73	0.00179
		1469.13	0.00159						1318.79	0.006				1368.16	0.00177
		1470.79	0.00162						1320.13	0.00561				1369.6	0.00174
		1472.45	0.00169						1321.47	0.00525				1371.03	0.00167
		1474.12	0.00175						1322.82	0.00488				1372.48	0.00156
		1475.78	0.00181						1324.17	0.00454				1373.92	0.00143
		1477.46	0.0019						1325.53	0.00424				1375.37	0.00132
		1479.13	0.00204						1326.88	0.00397				1376.82	0.00124
		1480.81	0.00219						1328.24	0.00372				1378.27	0.00118
		1482.49	0.00232						1329.61	0.00349				1379.73	0.00115
		1484.18	0.00243						1330.97	0.00326				1381.19	0.00112
		1485.87	0.00254						1332.34	0.00305				1382.65	0.00108
		1487.57	0.00265						1333.71	0.00285				1384.11	0.00102
		1489.27	0.00275						1335.08	0.00266				1385.58	0.000959604
		1490.97	0.0028						1336.46	0.00246				1387.05	0.000908154
		1492.68	0.00279						1337.84	0.00226				1388.53	0.000869422
		1494.39	0.00275						1339.22	0.00208				1390.01	0.000833964
		1496.1	0.00272						1340.61	0.00192				1391.49	0.000800183
		1497.82	0.00271						1341.99	0.00179				1392.97	0.000782512
		1499.54	0.00274						1343.39	0.00168				1394.46	0.000787622
		--	--						1344.78	0.00158				1395.95	0.000795425
		--	--						1346.18	0.00147				1397.45	0.000775059
		--	--						1347.57	0.00136				1398.94	0.000729049
		--	--						1348.98	0.00123				1400.44	0.000690832
		--	--						1350.38	0.00109				--	--
		--	--						1351.79	0.0009847				--	--
		--	--						1353.2	0.000910379				--	--
		--	--						1354.62	0.000858201				--	--
		--	--						1356.03	0.000804328				--	--
		--	--						1357.45	0.000737428				--	--
		--	--						1358.87	0.000669237				--	--
		--	--						1360.3	0.000615553				--	--
		--	--						1361.73	0.000574086				--	--
		--	--						1363.16	0.000523102				--	--
		--	--						1364.6	0.00044969				--	--
		--	--						1366.03	0.000365573				--	--
		--	--						1367.48	0.00029925				--	--
		--	--						1368.92	0.000267109				--	--
		--	--						1370.37	0.000264354				--	--
		--	--						1371.82	0.00027378				--	--
		--	--						1373.27	0.000274604				--	--
		--	--						1374.73	0.000249613				--	--
		--	--						1376.19	0.000212842				--	--
		--	--						1377.65	0.000200588				--	--
		--	--						1379.11	0.000220618				--	--
		--	--						1380.58	0.000244049				--	--
		--	--						1382.05	0.000253517				--	--
		--	--						1383.53	0.000242765				--	--
		--	--						1385.01	0.000223178				--	--
		--	--						1386.49	0.000209873				--	--
		--	--						1387.97	0.000209509				--	--
		--	--						1389.46	0.000219438				--	--
		--	--						1390.95	0.000240361				--	--
		--	--						1392.45	0.000272145
		--	--						1393.94	0.000307019
		--	--						1395.44	0.000329787
		--	--						1396.95	0.000330512
		--	--						1398.45	0.00031228
		--	--						1399.96	0.000289173
		--	--
		--	--
		--	--
		--	--
		--	--
		--	--
		--	--
		--	--
		--	--
		--	--
		--	--
		--	--
		--	--
		--	--
		--	--
		--	--
		--	--
		--	--
		--	--
		--	--
		--	--
		--	--
		--	--
		--	--
		--	--
		--	--
		--	--
		--	--
		--	--
		--	--
		--	--
		--	--
		--	--
		--	--
		--	--
		--	--
		--	--
		--	--
		--	--
		--	--
		--	--
		--	--
		--	--
		--	--
		--	--
		--	--
		--	--
		--	--
		--	--
		--	--
		--	--
		--	--
		--	--
		--	--
		--	--
		--	--
		--	--
		--	--

## Sheet: Fig.4a
180 nm					240 nm					370 nm					500nm
wavelength(nm)	EXP.EQE (%)	wavelength(nm)	Sim.EQE (%)		wavelength(nm)	EXP.EQE (%)	wavelength(nm)	Sim.EQE (%)		wavelength(nm)	EXP.EQE (%)	wavelength(nm)	Sim.EQE (%)		wavelength(nm)	EXP.EQE (%)	wavelength(nm)	Sim.EQE (%)
300.016	10.8288	300	2.142		300.016	6.9038	300	1.24525		300.016	2.57367	300	0.28066		300.016	0.91948	300	0.08244	0.08244
309.989	10.4764	304	2.2202		309.989	6.70012	304	1.3107		309.989	2.49759	304	0.3119		309.989	0.88407	304	0.09291	0.09291
319.989	14.5226	308	5.04815		319.989	9.23364	308	3.0311		319.989	3.25049	308	0.79945		319.989	1.1144	308	0.22983	0.22983
330.014	23.9838	312	4.9691		330.014	14.7333	312	3.0311		330.014	5.16827	312	0.83878		330.014	1.76449	312	0.2465	0.2465
339.989	28.374	316	8.9199		339.989	18.9908	316	5.5539		339.989	6.77942	316	1.69639		339.989	2.49313	316	0.48753	0.48753
349.989	30.8705	320	13.3186		349.989	22.2434	320	8.46175		349.989	8.17374	320	2.8365		349.989	3.2598	320	0.81215	0.81215
360.013	32.5684	324	17.595		360.013	23.7887	324	11.3347		360.013	9.51456	324	4.15498		360.013	4.07547	324	1.20613	1.20613
369.986	35.3564	328	21.6164		369.986	23.9637	328	13.9612		369.986	11.4036	328	5.52673		369.986	5.04622	328	1.68075	1.68075
379.983	38.3467	332	22.0949		379.983	23.2701	332	14.3616		379.983	13.7614	332	5.95205		379.983	6.00237	332	1.9609	1.9609
390.002	39.85	336	25.5161		390.002	23.2786	336	16.8147		390.002	15.5666	336	7.35947		390.002	6.57124	336	2.59605	2.59605
400.006	38.9279	340	28.1001		400.006	24.7689	340	19.1386		400.006	15.9989	340	8.70174		400.006	7.26667	340	3.34572	3.34572
409.995	36.4159	344	29.9344		409.995	27.4945	344	21.4616		409.995	15.7127	344	9.79861		409.995	8.19347	344	4.14742	4.14742
420.005	33.8272	348	31.1967		420.005	30.4442	348	23.8459		420.005	15.7254	348	10.5798		420.005	9.1821	348	4.95475	4.95475
429.999	31.2994	352	31.3505		429.999	32.2037	352	25.7457		429.999	16.1498	352	10.9308		429.999	9.70415	352	5.70284	5.70284
440.014	29.6101	356	32.4598		440.014	32.342	356	28.5371		440.014	17.0432	356	11.5439		440.014	9.68552	356	6.58453	6.58453
450.011	29.6141	360	33.9175		450.011	31.4567	360	31.1567		450.011	18.5844	360	12.1179		450.011	9.50641	360	7.27997	7.27997
459.99	30.795	364	35.581		459.99	30.3135	364	33.4603		459.99	19.9143	364	12.9717		459.99	9.40514	364	8.05877	8.05877
469.989	31.879	368	37.4774		469.989	28.8485	368	35.1492		469.989	20.3482	368	14.2158		469.989	9.5066	368	8.96114	8.96114
480.006	32.9092	372	39.3482		480.006	27.4164	372	35.6133		480.006	20.2542	372	15.7548		480.006	9.60813	372	9.87783	9.87783
490.003	34.3232	376	41.8948		490.003	26.4815	376	35.4892		490.003	20.0024	376	17.7409		490.003	9.90109	376	10.9065	10.9065
500.005	35.807	380	44.7313		500.005	26.144	380	34.8237		500.005	19.4738	380	19.9656		499.982	10.1744	380	12.0899	12.0899
510.005	38.5929	384	47.8593		510.005	26.5274	384	33.9796		510.005	18.964	384	22.0947		510.014	10.395	384	13.4067	13.4067
519.999	42.8619	388	51.1335		519.999	28.4848	388	33.2341		519.999	18.9748	388	23.4412		519.988	10.5906	388	14.6022	14.6022
529.989	47.5952	392	52.5963		529.989	31.2508	392	32.2099		529.989	19.0881	392	22.9549		530.015	10.4974	392	14.9549	14.9549
539.974	50.3278	396	53.9843		539.974	33.4923	396	31.9881		539.974	18.7728	396	22.1816		539.984	10.1118	396	15.2251	15.2251
550.03	51.9653	400	53.8263		550.03	35.2186	400	31.9846		550.03	18.3167	400	21.0552		550.004	9.72954	400	15.171	15.171
560.005	54.5724	404	52.5504		560.005	37.4547	404	32.4284		560.005	18.1369	404	20.0079		560.005	9.19766	404	14.787	14.787
569.974	57.094	408	50.3336		569.974	40.6421	408	33.0489		569.974	18.2562	408	19.3774		569.974	8.64516	408	14.5356	14.5356
580.015	58.8754	412	47.4716		580.015	43.2043	412	33.751		580.015	18.2388	412	19.1093		580.015	7.73755	412	14.3285	14.3285
589.973	59.8197	416	44.6794		589.973	44.1401	416	34.7353		589.973	17.7335	416	19.3579		589.973	6.70231	416	14.3073	14.3073
600.002	59.6825	420	42.1005		600.002	43.5919	420	35.9355		600.002	16.8304	420	20.1302		600.002	5.73839	420	14.4668	14.4668
610.026	58.8753	424	39.559		610.026	42.1935	424	36.9274		610.026	15.5576	424	21.2706		610.026	4.83319	424	14.6695	14.6695
619.967	57.4882	428	37.0566		619.967	39.8198	428	37.6491		619.967	13.8377	428	22.8304		619.967	3.83492	428	14.9855	14.9855
629.979	55.6996	432	34.7701		629.979	36.948	432	37.8531		629.979	12.0881	432	24.5344		629.979	2.94693	432	15.1124	15.1124
639.985	53.8215	436	32.9928		639.985	34.303	436	38.0596		639.985	10.5592	436	26.5885		639.985	2.29496	436	15.2952	15.2952
649.985	52.5854	440	31.7577		649.985	32.4472	440	38.1506		649.985	9.57956	440	28.5557		649.985	1.90725	440	15.3385	15.3385
659.979	51.3623	444	30.855		659.979	31.0327	444	37.7544		659.979	8.91213	444	29.5989		659.979	1.69076	444	15.0618	15.0618
669.966	50.2492	448	30.3713		669.966	29.9793	448	37.1076		669.966	8.38188	448	29.5025		669.966	1.53976	448	14.5513	14.5513
680.024	48.8049	452	30.0602		680.024	28.6441	452	36.0077		680.024	7.69031	452	28.0571		680.024	1.35513	452	13.7719	13.7719
689.999	46.6477	456	30.2158		689.999	26.8136	456	35.2163		689.999	6.81963	456	26.4528		689.999	1.11619	456	13.1316	13.1316
699.967	45.2719	460	30.5362		699.967	24.8564	460	34.3034		699.967	5.9379	460	24.4732		699.967	0.889	460	12.4073	12.4073
710.003	43.6401	464	30.9468		710.003	23.0948	464	33.4126		710.003	5.21183	464	22.6375		710.003	0.70475	464	11.7552	11.7552
720.034	44.9826	468	31.2783		720.034	22.1784	468	32.5303		720.034	4.90934	468	21.0678		720.034	0.62404	468	11.2322	11.2322
729.982	45.4009	472	31.711		729.982	22.4337	472	31.7194		729.982	5.08397	472	19.7027		729.982	0.64264	472	10.7197	10.7197
739.998	46.9883	476	32.3476		739.998	23.7164	476	31.2197		739.998	5.75483	476	18.8197		739.998	0.76389	476	10.439	10.439
750.008	49.2196	480	32.8049		750.008	25.919	480	30.6952		750.008	6.82388	480	18.1042		750.008	1.01105	480	10.2478	10.2478
760.011	51.0954	484	33.4483		760.011	28.3369	484	30.3552		760.011	8.02204	484	17.6043		760.011	1.37066	484	10.0901	10.0901
770.005	52.1632	488	34.0076		770.005	29.8566	488	30.0892		770.005	8.66482	488	17.3084		770.005	1.58739	488	10.0378	10.0378
779.993	51.6148	492	34.3171		779.993	29.6124	492	29.7653		779.993	8.52983	492	17.0923		779.993	1.63072	492	10.0294	10.0294
789.973	50.1064	496	34.8764		789.973	28.3829	496	29.6633		789.973	7.80318	496	17.0629		789.973	1.44687	496	10.0469	10.0469
800.02	48.6906	500	35.4433		800.02	26.7906	500	29.6319		800.02	7.00968	500	17.1438		800.02	1.21147	500	10.1003	10.1003
809.985	47.0431	504	36.0885		809.985	25.2086	504	29.6846		809.985	6.27661	504	17.3494		809.985	1.01387	504	10.2209	10.2209
820.017	45.3205	508	36.8917		820.017	24.3928	508	29.8392		820.017	5.79504	508	17.6964		820.017	0.81213	508	10.441	10.441
829.966	44.2502	512	37.9074		829.966	23.5027	512	30.1138		829.966	5.41029	512	18.2066		829.966	0.76031	512	10.7775	10.7775
839.982	43.1073	516	39.1085		839.982	22.9846	516	30.5278		839.982	5.25781	516	18.8995		839.982	0.71271	516	11.2068	11.2068
849.99	42.6403	520	40.6215		849.99	22.8501	520	31.1397		849.99	5.23635	520	19.6605		849.99	0.70352	520	11.5529	11.5529
859.989	42.1813	524	41.8744		859.989	22.648	524	31.7033		859.989	5.14088	524	20.4249		859.989	0.69426	524	11.8936	11.8936
869.98	41.5232	528	43.3321		869.98	22.4358	528	32.47		869.98	5.03872	528	21.2119		869.98	0.67041	528	12.1586	12.1586
880.037	41.1157	532	44.7661		880.037	22.0419	532	33.2945		880.037	4.88144	532	21.8318		880.037	0.63833	532	12.2772	12.2772
890.012	40.6752	536	46.0573		890.012	21.8542	536	34.1003		890.012	4.87684	536	22.2649		890.012	0.61715	536	12.3161	12.3161
899.977	40.1936	540	47.2532		899.977	21.6574	540	34.8627		899.977	4.70182	540	22.3955		899.977	0.59076	540	12.2036	12.2036
909.614	39.702	544	48.133		910.008	21.215	544	35.3914		910.008	4.53869	544	22.2009		910.008	0.55431	544	11.9821	11.9821
910.253	39.6638	548	49.1172		920.029	20.5729	548	35.9372		920.029	4.39055	548	21.8565		920.029	0.51132	548	11.6841	11.6841
910.893	39.6282	552	50.0956		929.969	19.8268	552	36.4301		929.969	4.28209	552	21.4607		929.969	0.47474	552	11.3865	11.3865
911.533	39.5811	556	51.2049		939.971	19.647	556	36.9333		939.971	4.12917	556	21.0391		939.971	0.42978	556	11.0538	11.0538
912.175	39.5363	560	52.4603		949.971	19.747	560	37.4892		949.966	4.14638	560	20.6493		949.966	0.4002	560	10.7121	10.7121
912.818	39.4941	564	53.6452		959.966	19.8512	564	37.9806		960.026	4.08705	564	20.227		960.026	0.39202	564	10.3369	10.3369
913.461	39.441	568	54.9865		970.026	20.1843	568	38.5985		970	4.10227	568	19.8878		970	0.41249	568	9.98656	9.98656
914.105	39.3907	572	56.2241		980	20.6714	572	39.1935		979.966	4.29162	572	19.5922		976.165	0.4295	572	9.67388	9.67388
914.75	39.3434	576	57.324		989.966	21.3162	576	39.6754		984.207	4.49367	576	19.2383		976.893	0.43345	576	9.3109	9.3109
915.396	39.2989	580	58.055		992.715	21.7095	580	39.9109		984.955	4.54292	580	18.8076		977.624	0.43728	580	8.91655	8.91655
916.043	39.2439	584	58.7826		993.46	21.8083	584	40.1395		985.704	4.59312	584	18.4215		978.355	0.44109	584	8.54264	8.54264
916.691	39.2037	588	59.1489		994.207	21.9082	588	40.0724		986.455	4.64508	588	17.8894		979.087	0.44527	588	8.07984	8.07984
917.34	39.1529	592	59.6972		994.955	22.0152	592	40.1514		987.205	4.69901	592	17.5039		979.82	0.4498	592	7.71024	7.71024
917.989	39.1046	596	59.8026		995.704	22.1229	596	39.9279		987.958	4.75512	596	17.0023		980.555	0.45459	596	7.29777	7.29777
918.64	39.0593	600	59.9616		996.455	22.2347	600	39.6975		988.712	4.8129	600	16.4892		981.29	0.4593	600	6.86861	6.86861
919.291	39.0047	604	59.8451		997.205	22.3509	604	39.2887		989.466	4.87296	604	15.9193		982.027	0.46413	604	6.43341	6.43341
919.944	38.9646	608	59.789		997.958	22.4719	608	38.8858		990.222	4.9357	608	15.3438		982.765	0.46935	608	5.99549	5.99549
920.597	38.9149	612	59.5629		998.712	22.5946	612	38.3044		990.979	4.99956	612	14.6524		983.504	0.47498	612	5.50523	5.50523
921.252	38.8793	616	59.0274		999.466	22.7217	616	37.4969		991.737	5.06522	616	13.8664		984.244	0.48096	616	5.00077	5.00077
921.907	38.8344	620	58.5149		1000.22	22.8561	620	36.6716		992.497	5.13296	620	13.0794		984.984	0.48719	620	4.51847	4.51847
922.563	38.7804	624	57.7176		1000.98	22.9918	624	35.6439		993.257	5.203	624	12.2261		985.727	0.49379	624	4.0408	4.0408
923.22	38.7171	628	56.8573		1001.74	23.1319	628	34.5891		994.019	5.27531	628	11.4056		986.471	0.50088	628	3.61106	3.61106
923.878	38.6675	632	56.253		1002.5	23.2767	632	33.6957		994.782	5.34902	632	10.6811		987.215	0.50818	632	3.2426	3.2426
924.537	38.6205	636	55.3724		1003.26	23.4262	636	32.6902		995.546	5.42473	636	9.97949		987.96	0.51545	636	2.91693	2.91693
925.197	38.5761	640	54.6788		1004.02	23.5804	640	31.8393		996.311	5.5026	640	9.38292		988.707	0.52247	640	2.64987	2.64987
925.857	38.5341	644	53.9385		1004.78	23.7365	644	31.042		997.078	5.58303	644	8.87027		989.455	0.52992	644	2.4352	2.4352
926.52	38.4831	648	53.3638		1005.55	23.8975	648	30.4495		997.845	5.66632	648	8.49735		990.204	0.53837	648	2.28653	2.28653
927.183	38.434	652	53.1301		1006.31	24.0637	652	30.09		998.614	5.75181	652	8.22297		990.955	0.54819	652	2.17418	2.17418
927.846	38.3871	656	52.6813		1007.08	24.235	656	29.6505		999.384	5.84004	656	7.95576		991.705	0.55898	656	2.07271	2.07271
928.511	38.3424	660	52.4764		1007.84	24.4115	660	29.4151		1000.15	5.93078	660	7.78645		992.458	0.57006	660	2.00869	2.00869
929.177	38.2995	664	52.1517		1008.61	24.5903	664	29.1236		1000.93	6.02401	664	7.61028		993.212	0.58084	664	1.94354	1.94354
929.843	38.2478	668	51.9733		1009.38	24.7744	668	28.9204		1001.7	6.11999	668	7.46381		993.966	0.59128	668	1.88642	1.88642
930.51	38.2079	672	51.6979		1010.15	24.9639	672	28.6119		1002.48	6.2182	672	7.26359		994.722	0.6016	672	1.80722	1.80722
931.179	38.16	676	51.2448		1010.93	25.1587	676	28.1843		1003.25	6.32018	676	7.02614		995.479	0.61202	676	1.71654	1.71654
931.848	38.1143	680	50.8249		1011.7	25.359	680	27.7253		1004.03	6.42497	680	6.75957		996.237	0.62321	680	1.61345	1.61345
932.519	38.0606	684	50.1356		1012.48	25.5616	684	27.0453		1004.81	6.53161	684	6.41055		996.997	0.63581	684	1.4841	1.4841
933.19	38.0087	688	49.4352		1013.25	25.7729	688	26.2871		1005.59	6.641	688	6.02012		997.757	0.65005	688	1.34234	1.34234
933.862	37.9596	692	48.654		1014.03	25.9898	692	25.4481		1006.37	6.7542	692	5.60905		998.519	0.66548	692	1.19937	1.19937
934.536	37.9145	696	47.6739		1014.81	26.2094	696	24.4723		1007.15	6.86972	696	5.17224		999.282	0.68121	696	1.05593	1.05593
935.21	37.8738	700	46.8376		1015.59	26.4349	700	23.5918		1007.93	6.98812	700	4.78279		1000.05	0.69683	700	0.93282	0.93282
935.885	37.8367	704	45.9145		1016.37	26.6693	704	22.6899		1008.72	7.10842	704	4.41644		1000.81	0.71253	704	0.82329	0.82329
936.562	37.7927	708	45.2506		1017.15	26.9063	708	22.0014		1009.5	7.23244	708	4.13883		1001.58	0.72891	708	0.74308	0.74308
937.238	37.742	712	44.5706		1017.93	27.149	712	21.3631		1010.29	7.3599	712	3.90361		1002.34	0.7464	712	0.67829	0.67829
937.917	37.7036	716	44.2161		1018.72	27.3944	716	20.9933		1011.08	7.49026	716	3.76641		1003.11	0.76491	716	0.64118	0.64118
938.596	37.6597	720	43.9042		1019.5	27.6488	720	20.729		1011.87	7.62409	720	3.68414		1003.88	0.78434	720	0.6202	0.6202
939.276	37.6187	724	43.9781		1020.29	27.9093	724	20.7868		1012.66	7.76085	724	3.71319		1004.65	0.80458	724	0.62856	0.62856
939.957	37.5785	728	44.1328		1021.08	28.1727	728	20.9848		1013.45	7.89927	728	3.80755		1005.43	0.82576	728	0.65564	0.65564
940.64	37.5377	732	44.5723		1021.87	28.442	732	21.4209		1014.24	8.04034	732	3.98618		1006.2	0.84803	732	0.70627	0.70627
941.322	37.4962	736	45.1307		1022.66	28.7173	736	22.049		1015.04	8.18443	736	4.25832		1006.98	0.87137	736	0.78708	0.78708
942.007	37.4552	740	45.8447		1023.45	28.9954	740	22.859		1015.83	8.33273	740	4.61584		1007.75	0.89598	740	0.89803	0.89803
942.691	37.4166	744	46.8392		1024.24	29.2794	744	23.9292		1016.63	8.48349	744	5.08797		1008.53	0.92179	744	1.05119	1.05119
943.378	37.3732	748	47.8108		1025.04	29.5695	748	25.0852		1017.43	8.63746	748	5.63455		1009.31	0.94873	748	1.24104	1.24104
944.065	37.3341	752	48.8809		1025.83	29.8688	752	26.4027		1018.23	8.7944	752	6.2843		1010.09	0.977	752	1.48115	1.48115
944.753	37.2989	756	50.0251		1026.63	30.171	756	27.7823		1019.03	8.95412	756	6.97591		1010.87	1.00681	756	1.74924	1.74924
945.442	37.2586	760	51.0008		1027.43	30.4791	760	29.0887		1019.83	9.11651	760	7.67539		1011.65	1.03796	760	2.03584	2.03584
946.132	37.2205	764	51.8075		1028.23	30.793	764	30.2218		1020.63	9.28158	764	8.30124		1012.43	1.07058	764	2.29974	2.29974
946.823	37.1836	768	52.5258		1029.03	31.1125	768	31.1686		1021.43	9.44849	768	8.81372		1013.22	1.10452	768	2.51303	2.51303
947.515	37.1399	772	52.8471		1029.83	31.4377	772	31.6931		1022.24	9.61927	772	9.1085		1014	1.14005	772	2.62982	2.62982
948.209	37.1055	776	52.9507		1030.63	31.7684	776	31.937		1023.05	9.79188	776	9.24208		1014.79	1.17719	776	2.67102	2.67102
948.902	37.0656	780	52.8096		1031.43	32.1012	780	31.8453		1023.86	9.96716	780	9.17762		1015.58	1.21605	780	2.62062	2.62062
949.598	37.0284	784	52.6065		1032.24	32.4427	784	31.586		1024.66	10.1449	784	8.99851		1016.37	1.25696	784	2.51676	2.51676
950.294	36.9942	788	52.133		1033.05	32.7859	788	31.0666		1025.48	10.3239	788	8.70288		1017.16	1.30001	788	2.36931	2.36931
950.991	36.9701	792	51.5669		1033.86	33.1341	792	30.4325		1026.29	10.5061	792	8.35552		1017.95	1.34504	792	2.2054	2.2054
951.689	36.9332	796	50.8776		1034.66	33.4869	796	29.6429		1027.1	10.6894	796	7.93585		1018.74	1.39219	796	2.01832	2.01832
952.388	36.9056	800	50.1789		1035.48	33.8405	800	28.7725		1027.92	10.8758	800	7.4718		1019.54	1.44158	800	1.81976	1.81976
953.089	36.8723	804	49.51		1036.29	34.2016	804	28.0364		1028.73	11.0642	804	7.1164		1020.33	1.49353	804	1.67473	1.67473
953.79	36.841	808	48.9583		1037.1	34.5628	808	27.3819		1029.55	11.2545	808	6.79563		1021.13	1.54787	808	1.54552	1.54552
954.492	36.8046	812	48.297		1037.92	34.9307	812	26.6747		1030.37	11.4456	812	6.47593		1021.93	1.60488	812	1.42365	1.42365
955.196	36.7706	816	47.6825		1038.73	35.3015	816	26.0312		1031.19	11.6384	816	6.19546		1022.73	1.66468	816	1.31964	1.31964
955.901	36.7463	820	47.1053		1039.55	35.6748	820	25.443		1032.01	11.8327	820	5.94865		1023.53	1.72738	820	1.23027	1.23027
956.606	36.7176	824	46.6489		1040.37	36.0465	824	24.9305		1032.83	12.0282	824	5.72822		1024.33	1.79304	824	1.15072	1.15072
957.312	36.6983	828	46.1576		1041.19	36.4194	828	24.4511		1033.65	12.2247	828	5.54189		1025.13	1.86172	828	1.08603	1.08603
958.02	36.6741	832	45.736		1042.01	36.7925	832	24.0609		1034.48	12.4208	832	5.39924		1025.93	1.93333	832	1.03655	1.03655
958.728	36.652	836	45.3169		1042.83	37.1654	836	23.6759		1035.3	12.6177	836	5.26145		1026.74	2.00849	836	0.98962	0.98962
959.438	36.6322	840	45.0695		1043.65	37.537	840	23.4294		1036.13	12.8166	840	5.17478		1027.55	2.08705	840	0.95758	0.95758
960.149	36.6083	844	44.7202		1044.48	37.9029	844	23.1319		1036.96	13.0148	844	5.07873		1028.36	2.16937	844	0.92472	0.92472
960.86	36.587	848	44.432		1045.3	38.2661	848	22.8905		1037.79	13.2133	848	5.00593		1029.16	2.25547	848	0.89952	0.89952
961.574	36.5682	852	44.132		1046.13	38.6289	852	22.6636		1038.62	13.4117	852	4.94396		1029.98	2.34513	852	0.87748	0.87748
962.287	36.5519	856	43.8838		1046.96	38.9831	856	22.4868		1039.46	13.6102	856	4.90232		1030.79	2.43898	856	0.86162	0.86162
963.002	36.5316	860	43.7249		1047.79	39.331	860	22.3575		1040.29	13.8102	860	4.8718		1031.6	2.53678	860	0.84771	0.84771
963.718	36.514	864	43.3823		1048.62	39.6711	864	22.1332		1041.13	14.0076	864	4.82044		1032.42	2.63928	864	0.83095	0.83095
964.435	36.4992	868	43.0703		1049.46	40.0023	868	21.9453		1041.96	14.206	868	4.7846		1033.23	2.74635	868	0.81869	0.81869
965.153	36.4871	872	42.7975		1050.29	40.3267	872	21.76		1042.8	14.4023	872	4.74182		1034.05	2.858	872	0.803	0.803
965.873	36.4778	876	42.6386		1051.13	40.6317	876	21.635		1043.64	14.5989	876	4.71384		1034.87	2.97401	876	0.79052	0.79052
966.593	36.4777	880	42.3852		1051.96	40.9267	880	21.4625		1044.48	14.7936	880	4.67503		1035.69	3.09484	880	0.77652	0.77652
967.314	36.4682	884	42.0886		1052.8	41.2024	884	21.25		1045.32	14.9876	884	4.6203		1036.51	3.22066	884	0.75832	0.75832
968.037	36.4679	888	41.8064		1053.64	41.4645	888	21.0468		1046.17	15.1793	888	4.56831		1037.33	3.3516	888	0.74127	0.74127
968.76	36.4644	892	41.5871		1054.48	41.7037	892	20.8599		1047.01	15.3713	892	4.51445		1038.15	3.48768	892	0.7228	0.7228
969.485	36.4637	896	41.2437		1055.32	41.9218	896	20.61		1047.86	15.5622	896	4.44589		1038.98	3.62854	896	0.70179	0.70179
970.21	36.4658	900	40.9062		1056.17	42.1131	900	20.349		1048.71	15.7507	900	4.36971		1039.8	3.77455	900	0.67954	0.67954
970.937	36.4709	904	40.5322		1057.01	42.2829	904	20.071		1049.56	15.9395	904	4.29		1040.63	3.92618	904	0.65654	0.65654
971.665	36.4731	908	40.12		1057.86	42.4255	908	19.7438		1050.41	16.1266	908	4.18869		1041.46	4.08292	908	0.62886	0.62886
972.393	36.4783	912	39.7426		1058.71	42.5351	912	19.4548		1051.26	16.3106	912	4.10301		1042.29	4.24524	912	0.60579	0.60579
973.124	36.4924	916	39.3422		1059.56	42.6171	916	19.1556		1052.11	16.4942	916	4.01626		1043.12	4.41318	916	0.58281	0.58281
973.855	36.5039	920	38.9198		1060.41	42.6656	920	18.8334		1052.97	16.6747	920	3.92007		1043.96	4.58666	920	0.55821	0.55821
974.587	36.5188	924	38.5152		1061.26	42.675	924	18.5385		1053.82	16.8535	924	3.83637		1044.79	4.76606	924	0.53712	0.53712
975.32	36.5312	928	38.1072		1062.11	42.651	928	18.2435		1054.68	17.0302	928	3.75382		1045.63	4.95009	928	0.51681	0.51681
976.055	36.5525	932	37.723		1062.97	42.5844	932	17.9775		1055.54	17.2059	932	3.68356		1046.46	5.14019	932	0.49981	0.49981
976.79	36.5714	936	37.3524		1063.82	42.4774	936	17.7327		1056.4	17.3776	936	3.6234		1047.3	5.33548	936	0.48543	0.48543
977.527	36.5936	940	37.0226		1064.68	42.3284	940	17.5363		1057.26	17.5471	940	3.58351		1048.14	5.53681	940	0.47585	0.47585
978.265	36.6188	944	36.7141		1065.54	42.1398	944	17.363		1058.12	17.7141	944	3.55341		1048.98	5.74307	944	0.46868	0.46868
979.004	36.6419	948	36.4472		1066.4	41.9035	948	17.2355		1058.99	17.8769	948	3.54248		1049.82	5.95465	948	0.46594	0.46594
979.744	36.6683	952	36.2109		1067.26	41.6222	952	17.1487		1059.85	18.0364	952	3.54911		1050.67	6.171	952	0.46716	0.46716
980.484	36.6981	956	36.0077		1068.12	41.2954	956	17.1012		1060.72	18.194	956	3.57358		1051.51	6.39316	956	0.47246	0.47246
981.227	36.7311	960	35.8309		1068.99	40.9196	960	17.0773		1061.59	18.348	960	3.60841		1052.36	6.62044	960	0.48031	0.48031
981.971	36.767	964	35.6592		1069.85	40.4985	964	17.0578		1062.46	18.4982	964	3.64637		1053.21	6.852	964	0.4891	0.4891
982.715	36.8005	968	35.5113		1070.72	40.0356	968	17.0706		1063.33	18.6441	968	3.70059		1054.06	7.08889	968	0.50174	0.50174
983.46	36.8423	972	35.4459		1071.59	39.5285	972	17.1674		1064.2	18.7836	972	3.79216		1054.91	7.33056	972	0.52343	0.52343
984.207	36.8823	976	35.4195		1072.46	38.9782	976	17.3145		1065.08	18.9176	976	3.90914		1055.76	7.57651	976	0.55167	0.55167
984.955	36.931	980	35.4518		1073.33	38.3861	980	17.5236		1065.96	19.0457	980	4.05799		1056.61	7.82806	980	0.58859	0.58859
985.704	36.9774	984	35.5343		1074.2	37.751	984	17.7981		1066.83	19.1674	984	4.24281		1057.47	8.08373	984	0.63578	0.63578
986.455	37.0263	988	35.683		1075.08	37.0781	988	18.1492		1067.71	19.2823	988	4.46985		1058.32	8.344	988	0.69597	0.69597
987.205	37.0774	992	35.8811		1075.96	36.3699	992	18.5699		1068.59	19.3897	992	4.74194		1059.18	8.60877	992	0.7711	0.7711
987.958	37.131	996	36.1386		1076.83	35.6289	996	19.0749		1069.47	19.4889	996	5.0672		1060.04	8.87879	996	0.86522	0.86522
988.712	37.1822	1000	36.4565		1077.71	34.8578	1000	19.6835		1070.36	19.5789	1000	5.46218		1060.9	9.15268	1000	0.9855	0.9855
989.466	37.2365	1004	36.8177		1078.59	34.0598	1004	20.3745		1071.24	19.6572	1004	5.92153		1061.76	9.43113	1004	1.13384	1.13384
990.222	37.2986	1008	37.2062		1079.47	33.2376	1008	21.1582		1072.13	19.7258	1008	6.45673		1062.62	9.71414	1008	1.31742	1.31742
990.979	37.3582	1012	37.6457		1080.36	32.3947	1012	22.0864		1073.01	19.7808	1012	7.10171		1063.49	10.0008	1012	1.55392	1.55392
991.737	37.4201	1016	38.0876		1081.24	31.5319	1016	23.131		1073.9	19.8226	1016	7.85058		1064.35	10.2919	1016	1.84864	1.84864
992.497	37.4843	1020	38.5007		1082.13	30.6576	1020	24.2913		1074.79	19.85	1020	8.70911		1065.22	10.5884	1020	2.21209	2.21209
993.257	37.5505	1024	38.8603		1083.01	29.7704	1024	25.5892		1075.69	19.8621	1024	9.69497		1066.09	10.8894	1024	2.66189	2.66189
994.019	37.6187	1028	39.1204		1083.9	28.8758	1028	27.0453		1076.58	19.8591	1028	10.8254		1066.96	11.1949	1028	3.21833	3.21833
994.782	37.6839	1032	39.2156		1084.79	27.9772	1032	28.6586		1077.47	19.8371	1032	12.0956		1067.83	11.5051	1032	3.8934	3.8934
995.546	37.7509	1036	39.072		1085.69	27.0774	1036	30.4266		1078.37	19.7978	1036	13.5009		1068.7	11.819	1036	4.69979	4.69979
996.311	37.8194	1040	38.6334		1086.58	26.1815	1040	32.3153		1079.27	19.7374	1040	14.9898		1069.58	12.1375	1040	5.62455	5.62455
997.078	37.8892	1044	37.8165		1087.47	25.2883	1044	34.3561		1080.17	19.656	1044	16.5584		1070.46	12.4605	1044	6.68576	6.68576
997.845	37.9603	1048	36.5874		1088.37	24.404	1048	36.4497		1081.07	19.5511	1048	18.0883		1071.33	12.788	1048	7.83512	7.83512
998.614	38.0277	1052	34.9256		1089.27	23.5275	1052	38.5271		1081.97	19.4246	1052	19.4832		1072.21	13.1196	1052	9.04701	9.04701
999.384	38.096	1056	32.8355		1090.17	22.6627	1056	40.4269		1082.87	19.2745	1056	20.5936		1073.09	13.4548	1056	10.2697	10.2697
1000.15	38.1651	1060	30.4206		1091.07	21.81	1060	41.9382		1083.78	19.0988	1060	21.2693		1073.97	13.7932	1060	11.4533	11.4533
1000.93	38.2348	1064	27.6769		1091.97	20.9744	1064	42.8239		1084.69	18.8996	1064	21.4082		1074.86	14.1343	1064	12.6098	12.6098
1001.7	38.3049	1068	24.7341		1092.87	20.1557	1068	42.7142		1085.6	18.6752	1068	20.918		1075.74	14.4765	1068	13.6896	13.6896
1002.48	38.3705	1072	21.7796		1093.78	19.3539	1072	41.3423		1086.51	18.4238	1072	19.8287		1076.63	14.8211	1072	14.6789	14.6789
1003.25	38.4407	1076	18.8139		1094.69	18.5732	1076	38.5645		1087.42	18.1484	1076	18.2251		1077.51	15.165	1076	15.5997	15.5997
1004.03	38.5104	1080	15.9239		1095.6	17.8129	1080	34.4428		1088.33	17.847	1080	16.2353		1078.4	15.5079	1080	16.4267	16.4267
1004.81	38.5748	1084	13.198		1096.51	17.0726	1084	29.3463		1089.24	17.5215	1084	14.0329		1079.29	15.8483	1084	17.1235	17.1235
1005.59	38.6383	1088	10.7925		1097.42	16.3553	1088	23.9861		1090.16	17.174	1088	11.8644		1080.19	16.1842	1088	17.6601	17.6601
1006.37	38.7053	1092	8.86975		1098.33	15.6589	1092	19.2049		1091.08	16.8031	1092	10.0036		1081.08	16.5151	1092	18.0473	18.0473
1007.15	38.7663	1096	7.3372		1099.24	14.9852	1096	15.1887		1092	16.4113	1096	8.4591		1081.97	16.8363	1096	18.1443	18.1443
1007.93	38.8257	1100	6.0588		1100.16	14.3351	1100	11.843		1092.92	16.0014	1100	7.13965		1082.87	17.1478	1100	17.5704	17.5704
1008.72	38.8787	1104	5.0014		1101.08	13.7067	1104	9.12475		1093.84	15.5728	1104	6.0368		1083.77	17.4446	1104	16.0253	16.0253
1009.5	38.9339	1108	4.1055		1102	13.101	1108	6.99295		1094.76	15.1283	1108	5.08606		1084.67	17.7249	1108	13.4999	13.4999
1010.29	38.9864	1112	3.34475		1102.92	12.5187	1112	5.3635		1095.69	14.6701	1112	4.25232		1085.57	17.9839	1112	10.6648	10.6648
1011.08	39.0315	1116	2.7149		1103.84	11.9577	1116	4.1208		1096.62	14.2014	1116	3.54177		1086.47	18.221	1116	8.08873	8.08873
1011.87	39.0733	1120	2.1964		1104.76	11.4185	1120	3.16455		1097.55	13.7237	1120	2.94094		1087.37	18.4311	1120	5.96596	5.96596
1012.66	39.1115	1124	1.7731		1105.69	10.9007	1124	2.4361		1098.48	13.2385	1124	2.4362		1088.28	18.6094	1124	4.35869	4.35869
1013.45	39.1413	1128	1.42715		1106.62	10.4045	1128	1.87425		1099.41	12.7488	1128	2.01337		1089.19	18.755	1128	3.15884	3.15884
1014.24	39.1667	1132	1.1441		1107.55	9.92884	1132	1.4399		1100.34	12.2567	1132	1.65748		1090.1	18.8631	1132	2.28309	2.28309
1015.04	39.1875	1136	0.9163		1108.48	9.47251	1136	1.1067		1101.28	11.7647	1136	1.36295		1091.01	18.9289	1136	1.65567	1.65567
1015.83	39.2075	1140	0.73015		1109.41	9.03555	1140	0.84915		1102.21	11.2753	1140	1.11539		1091.92	18.9523	1140	1.2014	1.2014
1016.63	39.2179	1144	0.58055		1110.34	8.61728	1144	0.6511		1103.15	10.7899	1144	0.91165		1092.83	18.9281	1144	0.87659	0.87659
1017.43	39.2226	1148	0.4607		1111.28	8.21717	1148	0.49895		1104.09	10.3111	1148	0.74258		1093.74	18.8556	1148	0.6417	0.6417
1018.23	39.221	1152	0.3672		1112.21	7.83478	1152	0.38505		1105.03	9.84082	1152	0.60876		1094.66	18.7348	1152	0.47429	0.47429
1019.03	39.2128	1156	0.2924		1113.15	7.46908	1156	0.29665		1105.97	9.38033	1156	0.49736		1095.58	18.5623	1156	0.35164	0.35164
1019.83	39.1974	1160	0.23205		1114.09	7.11996	1160	0.22865		1106.92	8.92983	1160	0.40595		1096.5	18.3396	1160	0.26175	0.26175
1020.63	39.1745	1164	0.18445		1115.03	6.78705	1164	0.1768		1107.86	8.4912	1164	0.33109		1097.42	18.0688	1164	0.19605	0.19605
1021.43	39.1395	1168	0.14535		1115.97	6.4696	1168	0.136		1108.81	8.06533	1168	0.26925		1098.34	17.7492	1168	0.14683	0.14683
1022.24	39.1003	1172	0.11645		1116.92	6.16622	1172	0.1054		1109.76	7.65291	1172	0.22049		1099.26	17.3847	1172	0.11122	0.11122
1023.05	39.0483	1176	0.09265		1117.86	5.8768	1176	0.08198		1110.71	7.25454	1176	0.1807		1100.19	16.9786	1176	0.08474	0.08474
1023.86	38.9874	1180	0.07418		1118.81	5.6008	1180	0.06398		1111.66	6.87088	1180	0.14838		1101.12	16.5357	1180	0.06494	0.06494
1024.66	38.917	1184	0.05961		1119.76	5.33768	1184	0.0502		1112.62	6.50245	1184	0.1223		1102.05	16.0593	1184	0.05018	0.05018
1025.48	38.8326	1188	0.04827		1120.71	5.08691	1188	0.0397		1113.57	6.14947	1188	0.10156		1102.98	15.5531	1188	0.03913	0.03913
1026.29	38.7417	1192	0.03929		1121.66	4.84799	1192	0.0316		1114.53	5.81231	1192	0.08467		1103.91	15.0236	1192	0.03081	0.03081
1027.1	38.636	1196	0.03201		1122.62	4.62035	1196	0.0252		1115.49	5.49079	1196	0.07059		1104.84	14.4761	1196	0.02435	0.02435
1027.92	38.5228				1123.57	4.40335				1116.45	5.18372				1105.78	13.9155
1028.73	38.3982				1124.53	4.19674				1117.41	4.89182				1106.71	13.3467
1029.55	38.2617				1125.49	4.00011				1118.38	4.61405				1107.65	12.7733
1030.37	38.1093				1126.45	3.81242				1119.34	4.35082				1108.59	12.2006
1031.19	37.9442				1127.41	3.63402				1120.31	4.10091				1109.53	11.6335
1032.01	37.7659				1128.38	3.46392				1121.28	3.86453				1110.47	11.0757
1032.83	37.5744				1129.34	3.30228				1122.25	3.6409				1111.42	10.5286
1033.65	37.3691				1130.31	3.14807				1123.22	3.4297				1112.36	9.99569
1034.48	37.1466				1131.28	3.00143				1124.2	3.23041				1113.31	9.4788
1035.3	36.9102				1132.25	2.86179				1125.17	3.04233				1114.26	8.97941
1036.13	36.6634				1133.22	2.72889				1126.15	2.86488				1115.21	8.49851
1036.96	36.399				1134.2	2.60237				1127.13	2.69746				1116.16	8.03692
1037.79	36.1204				1135.17	2.48185				1128.11	2.53988				1117.12	7.59529
1038.62	35.8276				1136.15	2.36712				1129.09	2.39156				1118.07	7.174
1039.46	35.5203				1137.13	2.25788				1130.08	2.25204				1119.03	6.77355
1040.29	35.202				1138.11	2.15408				1131.06	2.12085				1119.99	6.39367
1041.13	34.8631				1139.09	2.05528				1132.05	1.99743				1120.95	6.0328
1041.96	34.5134				1140.08	1.96117				1133.04	1.88134				1121.91	5.69173
1042.8	34.147				1141.06	1.87151				1134.03	1.77218				1122.88	5.36918
1043.64	33.7702				1142.05	1.78602				1135.03	1.66965				1123.84	5.06542
1044.48	33.3773				1143.04	1.7045				1136.02	1.57339				1124.81	4.77866
1045.32	32.9716				1144.03	1.62685				1137.02	1.48288				1125.78	4.50873
1046.17	32.5506				1145.03	1.55302				1138.02	1.39785				1126.75	4.25442
1047.01	32.1207				1146.02	1.4829				1139.02	1.31777				1127.72	4.01513
1047.86	31.6793				1147.02	1.41616				1140.02	1.24235				1128.7	3.79018
1048.71	31.2244				1148.02	1.35265				1141.02	1.1713				1129.67	3.57873
1049.56	30.762				1149.02	1.29204				1142.03	1.10451				1130.65	3.38015
1050.41	30.2898				1150.02	1.23424				1143.03	1.04177				1131.63	3.19365
1051.26	29.806				1151.02	1.17909				1144.04	0.98297				1132.61	3.01872
1052.11	29.3164				1152.03	1.12656				1145.05	0.92787				1133.59	2.85433
1052.97	28.8168				1153.03	1.07646				1146.07	0.87609				1134.58	2.69977
1053.82	28.3102				1154.04	1.02874				1147.08	0.82733				1135.56	2.55462
1054.68	27.7976				1155.05	0.98332				1148.1	0.78142				1136.55	2.41845
1055.54	27.2819				1156.07	0.94006				1149.11	0.73818				1137.54	2.2907
1056.4	26.7593				1157.08	0.89882				1150.13	0.69746				1138.53	2.17064
1057.26	26.2329				1158.1	0.85952				1151.16	0.65918				1139.53	2.05771
1058.12	25.7034				1159.11	0.82205				1152.18	0.62315				1140.52	1.95145
1058.99	25.1694				1160.13	0.78625				1153.2	0.58921				1141.52	1.85144
1059.85	24.634				1161.16	0.75209				1154.23	0.5572				1142.52	1.75751
1060.72	24.0997				1162.18	0.7195				1155.26	0.52702				1143.52	1.6691
1061.59	23.5654				1163.2	0.68842				1156.29	0.49856				1144.52	1.58586
1062.46	23.0315				1164.23	0.65877				1157.32	0.47174				1145.52	1.50737
1063.33	22.499				1165.26	0.6305				1158.36	0.44646				1146.53	1.43348
1064.2	21.9667				1166.29	0.60353				1159.39	0.42269				1147.53	1.36379
1065.08	21.4371				1167.32	0.57781				1160.43	0.40043				1148.54	1.29809
1065.96	20.9109				1168.36	0.55326				1161.47	0.37962				1149.55	1.23613
1066.83	20.3886				1169.39	0.52983				1162.51	0.36009				1150.57	1.17762
1067.71	19.8708				1170.43	0.50746				1163.56	0.34158				1151.58	1.12236
1068.59	19.3579				1171.47	0.48608				1164.6	0.32393				1152.6	1.07017
1069.47	18.8505				1172.51	0.46564				1165.65	0.30711				1153.61	1.0208
1070.36	18.3491				1173.56	0.44614				1166.7	0.29117				1154.63	0.974
1071.24	17.8526				1174.6	0.42755				1167.75	0.27617				1155.66	0.9297
1072.13	17.3643				1175.65	0.40988				1168.8	0.26209				1156.68	0.88778
1073.01	16.8817				1176.7	0.39296				1169.86	0.2488				1157.7	0.84814
1073.9	16.4065				1177.75	0.37675				1170.91	0.23624				1158.73	0.8106
1074.79	15.939				1178.8	0.36123				1171.97	0.22436				1159.76	0.77506
1075.69	15.4794				1179.86	0.34641				1173.03	0.21313				1160.79	0.74138
1076.58	15.0293				1180.91	0.33228				1174.09	0.20245				1161.82	0.70948
1077.47	14.5864				1181.97	0.31878				1175.16	0.19229				1162.86	0.67924
1078.37	14.1532				1183.03	0.30586				1176.23	0.18264				1163.89	0.65055
1079.27	13.7278				1184.09	0.29341				1177.29	0.1735				1164.93	0.62334
1080.17	13.3112				1185.16	0.28147				1178.36	0.16484				1165.97	0.5975
1081.07	12.9026				1186.23	0.27002				1179.44	0.15661				1167.01	0.57295
1081.97	12.504				1187.29	0.2591				1180.51	0.14878				1168.06	0.5496
1082.87	12.1144				1188.36	0.24873				1181.59	0.14141				1169.1	0.52739
1083.78	11.733				1189.44	0.23882				1182.67	0.13452				1170.15	0.50624
1084.69	11.3617				1190.51	0.22937				1183.74	0.12805				1171.2	0.48606
1085.6	10.9994				1191.59	0.22029				1184.83	0.12191				1172.25	0.46685
1086.51	10.6453				1192.67	0.2116				1185.91	0.11603				1173.3	0.44861
1087.42	10.301				1193.74	0.20326				1187	0.11044				1174.36	0.43123
1088.33	9.9649				1194.83	0.19525				1188.09	0.10515				1175.41	0.4146
1089.24	9.63779				1195.91	0.18756				1189.17	0.1002				1176.47	0.3987
1090.16	9.3202				1197	0.18017				1190.27	0.09554				1177.53	0.38354
1091.08	9.01069				1198.09	0.1731				1191.36	0.09114				1178.59	0.36915
1092	8.70975				1199.17	0.16636				1192.46	0.08698				1179.66	0.3555
1092.92	8.41787				1200.27	0.15993				1193.56	0.08301				1180.73	0.34246
1093.84	8.13383				1201.36	0.15375				1194.66	0.07918				1181.79	0.32995
1094.76	7.85805				1202.46	0.14782				1195.76	0.07547				1182.86	0.31796
1095.69	7.59038				1203.56	0.14212				1196.86	0.07188				1183.94	0.30651
1096.62	7.33113				1204.66	0.13666				1197.97	0.06845				1185.01	0.2956
1097.55	7.07967				1205.76	0.13143				1199.08	0.06521				1186.09	0.28516
1098.48	6.83544				1206.86	0.1264				1200.19	0.06211				1187.17	0.27515
1099.41	6.59878				1207.97	0.12154				1201.3	0.05917				1188.24	0.26557
1100.34	6.36946				1209.08	0.11687				1202.41	0.05638				1189.33	0.25644
1101.28	6.14727				1210.19	0.11237				1203.53	0.05381				1190.41	0.2477
1102.21	5.93207				1211.3	0.10807				1204.65	0.05144				1191.5	0.23928
1103.15	5.72338				1212.41	0.10396				1205.77	0.04918				1192.59	0.23111
1104.09	5.52143				1213.53	0.10005				1206.89	0.04697				1193.67	0.22326
1105.03	5.32636				1214.65	0.09629				1208.02	0.04479				1194.77	0.21581
1105.97	5.13796				1215.77	0.09265				1209.14	0.04268				1195.86	0.20876
1106.92	4.95547				1216.89	0.08914				1210.27	0.04068				1196.96	0.20205
1107.86	4.77916				1218.02	0.08575				1211.4	0.03878				1198.06	0.19555
1108.81	4.60887				1219.14	0.0825				1212.54	0.03692				1199.16	0.18918
1109.76	4.44437				1220.27	0.07938				1213.67	0.03511				1200.26	0.18296
1110.71	4.28534				1221.4	0.07638				1214.81	0.03343				1201.36	0.17696
1111.66	4.13157				1222.54	0.07348				1215.95	0.03195				1202.47	0.17126
1112.62	3.98291				1223.67	0.0707				1217.09	0.03068				1203.58	0.16587
1113.57	3.83926				1224.81	0.06802				1218.23	0.0295				1204.69	0.16074
1114.53	3.70078				1225.95	0.06545				1219.38	0.02826				1205.8	0.1558
1115.49	3.56734				1227.09	0.06297				1220.53	0.02694				1206.91	0.15102
1116.45	3.43819				1228.23	0.06059				1221.68	0.02563				1208.03	0.1464
1117.41	3.31385				1229.38	0.05829				1222.83	0.02447				1209.15	0.14198
1118.38	3.19367				1230.53	0.05608				1223.99	0.02349				1210.27	0.13772
1119.34	3.07803				1231.68	0.05394				1225.14	0.02261				1211.39	0.13358
1120.31	2.9662				1232.83	0.05189				1226.3	0.02176				1212.52	0.1295
1121.28	2.85851				1233.99	0.04993				1227.46	0.0209				1213.64	0.12549
1122.25	2.75462				1235.14	0.04807				1228.63	0.02004				1214.77	0.12162
1123.22	2.65455				1236.3	0.04629				1229.79	0.01916				1215.9	0.11795
1124.2	2.55816				1237.46	0.04456				1230.96	0.01823				1217.04	0.11445
1125.17	2.46522				1238.63	0.04288				1232.13	0.01728				1218.17	0.1111
1126.15	2.37563				1239.79	0.04127				1233.3	0.01639				1219.31	0.10786
1127.13	2.28926				1240.96	0.03973				1234.48	0.01563				1220.45	0.10476
1128.11	2.20626				1242.13	0.03827				1235.65	0.01497				1221.59	0.10179
1129.09	2.12635				1243.3	0.03686				1236.83	0.01431				1222.73	0.09892
1130.08	2.04932				1244.48	0.0355				1238.01	0.01361				1223.88	0.0961
1131.06	1.97504				1245.65	0.03416				1239.2	0.01289				1225.03	0.09333
1132.05	1.90337				1246.83	0.03287				1240.38	0.01223				1226.18	0.09063
1133.04	1.8343				1248.01	0.03163				1241.57	0.01166				1227.33	0.08804
1134.03	1.76781				1249.2	0.03044				1242.76	0.01117				1228.49	0.08557
1135.03	1.70393				1250.38	0.02928				1243.95	0.01075				1229.64	0.08319
1136.02	1.64257				1251.57	0.02817				1245.15	0.01035				1230.8	0.08088
1137.02	1.58344				1252.76	0.0271				1246.35	0.00995				1231.96	0.07862
1138.02	1.52652				1253.95	0.02607				1247.55	0.00953				1233.13	0.0764
1139.02	1.47158				1255.15	0.02509				1248.75	0.00909				1234.29	0.07426
1140.02	1.41865				1256.35	0.02414				1249.95	0.00865				1235.46	0.07221
1141.02	1.36767				1257.55	0.02324				1251.16	0.00821				1236.63	0.07024
1142.03	1.31868				1258.75	0.02236				1252.37	0.00777				1237.8	0.0683
1143.03	1.27148				1259.95	0.02153				1253.58	0.00738				1238.98	0.06636
1144.04	1.22604				1261.16	0.02076				1254.79	0.0071				1240.15	0.06444
1145.05	1.18232				1262.37	0.02003				1256.01	0.00693				1241.33	0.06259
1146.07	1.1402				1263.58	0.0193				1257.23	0.0068				1242.51	0.06084
1147.08	1.09965				1264.79	0.01857				1258.45	0.00653				1243.7	0.05921
1148.1	1.06066				1266.01	0.01785				1259.67	0.00611				1244.88	0.05764
1149.11	1.02313				1267.23	0.01716				1260.9	0.00565				1246.07	0.05607
1150.13	0.98692				1268.45	0.01648				1262.12	0.00531				1247.26	0.0545
1151.16	0.95207				1269.67	0.01582				1263.35	0.00513				1248.45	0.05297
1152.18	0.91853				1270.9	0.01518				1264.59	0.00501				1249.65	0.05149
1153.2	0.88628				1272.12	0.01457				1265.82	0.00484				1250.85	0.05009
1154.23	0.85523				1273.35	0.01403				1267.06	0.00461				1252.05	0.04874
1155.26	0.82535				1274.59	0.01354				1268.3	0.00434				1253.25	0.04742
1156.29	0.79658				1275.82	0.01306				1269.54	0.0041				1254.45	0.04614
1157.32	0.7689				1277.06	0.01258				1270.78	0.00394				1255.66	0.04489
1158.36	0.74226				1278.3	0.01209				1272.03	0.00388				1256.87	0.04368
1159.39	0.71664				1279.54	0.01164				1273.28	0.00391				1258.08	0.04251
1160.43	0.69195				1280.78	0.01122				1274.53	0.0039				1259.29	0.04138
1161.47	0.66814				1282.03	0.01079				1275.79	0.00375				1260.51	0.04028
1162.51	0.64515				1283.28	0.01034				1277.05	0.00346				1261.73	0.03921
1163.56	0.623				1284.53	0.0099				1278.3	0.00317				1262.95	0.03816
1164.6	0.60169				1285.79	0.0095				1279.57	0.00299				1264.17	0.03713
1165.65	0.58121				1287.05	0.00913				1280.83	0.0029				1265.4	0.03612
1166.7	0.56144				1288.3	0.00877				1282.1	0.0028				1266.62	0.03513
1167.75	0.54237				1289.57	0.00843				1283.37	0.00261				1267.85	0.03416
1168.8	0.52401				1290.83	0.00807				1284.64	0.0024				1269.09	0.03323
1169.86	0.50631				1292.1	0.00772				1285.91	0.00227				1270.32	0.03235
1170.91	0.48926				1293.37	0.0074				1287.19	0.00221				1271.56	0.03153
1171.97	0.47281				1294.64	0.00711				1288.47	0.00211				1272.8	0.03072
1173.03	0.45693				1295.91	0.00684				1289.75	0.00193				1274.04	0.02991
1174.09	0.44158				1297.19	0.0066				1291.04	0.00175				1275.28	0.0291
1175.16	0.42684				1298.47	0.00636				1292.32	0.00168				1276.53	0.0283
1176.23	0.41266				1299.75	0.00614				1293.61	0.00173				1277.78	0.02751
1177.29	0.39902				1301.04	0.00593				1294.91	0.00181				1279.03	0.02675
1178.36	0.38589				1302.32	0.00574				1296.2	0.00179				1280.29	0.02602
1179.44	0.37318				1303.61	0.00557				1297.5	0.00163				1281.55	0.02535
1180.51	0.36094				1304.91	0.00541				1298.8	0.00138				1282.8	0.02472
1181.59	0.34912				1306.2	0.00522				1300.1	0.00112				1284.07	0.0241
1182.67	0.33772				1307.5	0.00501				1301.41	0.000875025				1285.33	0.02345
1183.74	0.32671				1308.8	0.00478				1302.71	0.000698054				1286.6	0.02278
1184.83	0.31609				1310.1	0.00457				1304.03	0.000639799				1287.87	0.02212
1185.91	0.30584				1311.41	0.00437				1305.34	0.000707101				1289.14	0.02152
1187	0.29592				1312.71	0.0042				1306.65	0.000817215				1290.41	0.02096
1188.09	0.28633				1314.03	0.00407				1307.97	0.000843305				1291.69	0.02043
1189.17	0.27707				1315.34	0.00395				1309.29	0.000730693				1292.97	0.01991
1190.27	0.26814				1316.65	0.0038				1310.62	0.000536491				1294.25	0.0194
1191.36	0.2595				1317.97	0.00364				1311.94	0.000410155				1295.54	0.01893
1192.46	0.25114				1319.29	0.00347				1313.27	0.000463428				1296.82	0.01849
1193.56	0.24304				1320.62	0.00334				1314.61	0.00067966				1298.11	0.01807
1194.66	0.23522				1321.94	0.00322				1315.94	0.000902394				1299.41	0.01766
1195.76	0.22772				1323.27	0.0031				1317.28	0.001				1300.7	0.01727
1196.86	0.22047				1324.61	0.00296				1318.62	0.000975395				1302	0.0169
1197.97	0.21345				1325.94	0.00278				1319.96	0.000911205				1303.3	0.01653
1199.08	0.20662				1327.28	0.00264				1321.31	0.000886096				1304.6	0.01611
1200.19	0.19999				1328.62	0.00253				1322.65	0.000870214				1305.91	0.01564
1201.3	0.1936				1329.96	0.00244				1324.01	0.000770709				1307.21	0.01514
1202.41	0.18748				1331.31	0.00236				1325.36	0.000564045				1308.53	0.01466
1203.53	0.18159				1332.65	0.00227				1326.72	0.00033847				1309.84	0.01424
1204.65	0.17587				1334.01	0.00222				1328.08	0.000243946				1311.15	0.01388
1205.77	0.17027				1335.36	0.0022				1329.44	0.000265038				1312.47	0.01359
1206.89	0.16485				1336.72	0.00217				1330.8	0.000356997				1313.79	0.01334
1208.02	0.15961				1338.08	0.0021				1332.17	0.000429505				1315.12	0.0131
1209.14	0.15457				1339.44	0.00199				1333.54	0.000461246				1316.44	0.01285
1210.27	0.14969				1340.8	0.00189				1334.91	0.000431801				1317.77	0.0126
1211.4	0.14495				1342.17	0.00181				1336.29	0.000418283				1319.11	0.01237
1212.54	0.14036				1343.54	0.00175				1337.67	0.000430204				1320.44	0.01214
1213.67	0.13591				1344.91	0.0017				1339.05	0.000456838				1321.78	0.01188
1214.81	0.13162				1346.29	0.00166				1340.43	0.000451919				1323.12	0.01156
1215.95	0.12744				1347.67	0.00164				1341.82	0.00039681				1324.46	0.01122
1217.09	0.12337				1349.05	0.00161				1343.21	0.00028148				1325.81	0.0109
1218.23	0.11943				1350.43	0.00156				1344.61	0.000249213				1327.15	0.01064
1219.38	0.11562				1351.82	0.00147				1346	0.000289903				1328.51	0.01043
1220.53	0.11196				1353.21	0.00135				1347.4	0.000391323				1329.86	0.01024
1221.68	0.10842				1354.61	0.00125				1348.8	0.000503595				1331.22	0.01001
1222.83	0.10498				1356	0.00119				1350.21	0.000548436				1332.58	0.00976
1223.99	0.10163				1357.4	0.00117				1351.62	0.000492084				1333.94	0.00949
1225.14	0.09838				1358.8	0.00114				1353.03	0.000393455				1335.3	0.00924
1226.3	0.09523				1360.21	0.0011				1354.44	0.000319974				1336.67	0.00901
1227.46	0.0922				1361.62	0.00106				1355.86	0.000270039				1338.04	0.0088
1228.63	0.08928				1363.03	0.00104				1357.28	0.000135443				1339.41	0.00858
1229.79	0.08646				1364.44	0.00103				1358.7	0.000133984				1340.79	0.00834
1230.96	0.08371				1365.86	0.00103				1360.13	0.000230209				1342.17	0.00809
1232.13	0.08102				1367.28	0.00102				1361.56	0.000331232				1343.55	0.00785
1233.3	0.07838				1368.7	0.000994394				1362.99	0.000363661				1344.93	0.00765
1234.48	0.07582				1370.13	0.000963813				1364.42	0.000346118				1346.32	0.00747
1235.65	0.07335				1371.56	0.000926932				1365.86	0.000377604				1347.71	0.00728
1236.83	0.07095				1372.99	0.000882138				1367.3	0.000450508				1349.11	0.00704
1238.01	0.06863				1374.42	0.000833483				1368.74	0.000366024				1350.5	0.00679
1239.2	0.06639				1375.86	0.000787332				1370.19	0.000235742				1351.9	0.00654
1240.38	0.06425				1377.3	0.000753049				1371.64	0.000199634				1353.3	0.00633
1241.57	0.06219				1378.74	0.000732948				1373.09	0.000326631				1354.71	0.00614
1242.76	0.06017				1380.19	0.000728098				1374.55	0.00042198				1356.12	0.00596
1243.95	0.05819				1381.64	0.000738911				1376.01	0.000460951				1357.53	0.00577
1245.15	0.05628				1383.09	0.000761024				1377.47	0.00043717				1358.94	0.00559
1246.35	0.05448				1384.55	0.000777087				1378.94	0.000442788				1360.36	0.00539
1247.55	0.05276				1386.01	0.000764784				1380.41	0.000488084				1361.78	0.0052
1248.75	0.05107				1387.47	0.000715053				1381.88	0.000554693				1363.2	0.00501
1249.95	0.04937				1388.94	0.000643771				1383.35	0.000581819				1364.63	0.00484
1251.16	0.04766				1390.41	0.000569138				1384.83	0.000534276				1366.06	0.00469
1252.37	0.04597				1391.88	0.000505151				1386.31	0.000357194				1367.49	0.00453
1253.58	0.04434				1393.35	0.000463253				1387.8	0.000133237				1368.92	0.00435
1254.79	0.04278				1394.83	0.000459361				1389.28	-2.13432e-05				1370.36	0.00414
1256.01	0.04133				1396.31	0.000491815				1390.77	4.84026e-05				1371.8	0.00391
1257.23	0.03999				1397.8	0.000539222				1392.27	9.17023e-05				1373.24	0.00368
1258.45	0.03873				1399.28	0.000566894				1393.76	0.000164649				1374.69	0.00348
1259.67	0.03752				1400.77	0.000555723				1395.27	0.000174874				1376.14	0.00332
1260.9	0.03632									1396.77	0.000235569				1377.59	0.00319
1262.12	0.03513									1398.27	0.000376335				1379.05	0.00309
1263.35	0.03398									1399.79	0.000451911				1380.51	0.00298
1264.59	0.03287									1401.3	0.000363782				1381.97	0.00285
1265.82	0.03179														1383.44	0.0027
1267.06	0.03072														1384.91	0.00257
1268.3	0.02966														1386.38	0.00246
1269.54	0.02863														1387.85	0.00237
1270.78	0.02764														1389.33	0.00226
1272.03	0.02668														1390.81	0.00213
1273.28	0.02575														1392.3	0.00198
1274.53	0.02487														1393.78	0.00182
1275.79	0.02402														1395.27	0.00167
1277.05	0.02319														1396.77	0.00154
1278.3	0.02238														1398.26	0.00146
1279.57	0.02159														1399.77	0.00143
1280.83	0.02085														1401.27	0.00143
1282.1	0.02015
1283.37	0.01947
1284.64	0.01879
1285.91	0.01813
1287.19	0.01752
1288.47	0.01694
1289.75	0.01638
1291.04	0.01583
1292.32	0.01529
1293.61	0.01477
1294.91	0.01428
1296.2	0.01379
1297.5	0.0133
1298.8	0.01281
1300.1	0.01236
1301.41	0.01194
1302.71	0.01155
1304.03	0.01116
1305.34	0.01079
1306.65	0.01042
1307.97	0.01007
1309.29	0.00972
1310.62	0.00937
1311.94	0.00905
1313.27	0.00875
1314.61	0.00844
1315.94	0.00813
1317.28	0.00782
1318.62	0.00755
1319.96	0.00732
1321.31	0.00713
1322.65	0.00693
1324.01	0.00671
1325.36	0.00646
1326.72	0.00621
1328.08	0.00599
1329.44	0.00579
1330.8	0.00562
1332.17	0.00545
1333.54	0.00529
1334.91	0.00514
1336.29	0.00499
1337.67	0.00485
1339.05	0.0047
1340.43	0.00454
1341.82	0.00438
1343.21	0.00422
1344.61	0.00405
1346	0.00389
1347.4	0.00378
1348.8	0.0037
1350.21	0.00361
1351.62	0.00351
1353.03	0.00338
1354.44	0.00324
1355.86	0.00313
1357.28	0.00304
1358.7	0.00295
1360.13	0.00286
1361.56	0.00277
1362.99	0.00268
1364.42	0.00261
1365.86	0.00255
1367.3	0.00249
1368.74	0.00241
1370.19	0.00231
1371.64	0.00221
1373.09	0.00213
1374.55	0.00208
1376.01	0.00204
1377.47	0.00199
1378.94	0.00193
1380.41	0.00186
1381.88	0.00181
1383.35	0.00178
1384.83	0.00173
1386.31	0.00168
1387.8	0.00163
1389.28	0.0016
1390.77	0.00158
1392.27	0.00156
1393.76	0.00152
1395.27	0.00147
1396.77	0.00142
1398.27	0.00137
1399.79	0.00132
1401.3	0.00127

## Sheet: Fig.4b
	V=0V		V=-1V		V=-3V		V=-5V
Wavelength [nm]	EQE [%]	Wavelength [nm]	EQE [%]	Wavelength [nm]	EQE [%]	Wavelength [nm]	EQE [%]
300.016	0.91948	300.016	1.75266	300.016	3.02339	300.016	5.014
309.989	0.88407	309.989	1.61904	309.989	2.86264	309.989	4.72707
319.989	1.1144	319.989	2.09132	319.989	3.87023	319.989	6.57876
330.014	1.76449	330.014	3.16447	330.014	6.49504	330.014	10.2688
339.989	2.49313	339.989	4.50809	339.989	8.8046	339.989	13.8778
349.989	3.2598	349.989	5.89439	349.989	10.8403	349.989	16.5769
360.013	4.07547	360.013	7.3181	360.013	13.0201	360.013	18.9347
369.986	5.04622	369.986	8.85992	369.986	15.1708	369.986	21.5107
379.983	6.00237	379.983	10.5309	379.983	17.1415	379.983	23.6945
390.002	6.57124	390.002	11.4696	390.002	17.8376	390.002	24.57
400.006	7.26667	400.006	12.6462	400.006	18.9962	400.006	26.1281
409.995	8.19347	409.995	14.0005	409.995	20.9945	409.995	28.5059
420.005	9.1821	420.005	15.5236	420.005	22.871	420.005	30.8955
429.999	9.70415	429.999	16.0429	429.999	23.6399	429.999	31.3259
440.014	9.68552	440.014	15.6666	440.014	23.0713	440.014	29.8373
450.011	9.50641	450.011	14.8232	450.011	22.2219	450.011	28.2941
459.99	9.40514	459.99	14.2759	459.99	21.8938	459.99	27.5038
469.989	9.5066	469.989	14.097	469.989	21.9602	469.989	27.4559
480.006	9.60813	480.006	13.9325	480.006	22.1434	480.006	27.7211
490.003	9.90109	490.003	14.1749	490.003	22.6548	490.003	28.4827
499.982	10.1744	499.982	14.2815	499.982	23.109	499.982	29.1275
510.014	10.395	510.014	14.2805	510.014	23.137	510.014	29.6483
519.988	10.5906	519.988	14.3765	519.988	23.1904	519.988	30.1455
530.015	10.4974	530.015	14.1503	530.015	22.6983	530.015	30.0524
539.984	10.1118	539.984	13.5993	539.984	21.6053	539.984	29.4247
550.004	9.72954	550.004	13.2369	550.004	20.7295	550.004	28.8537
560.005	9.19766	560.005	12.6256	560.005	19.7494	560.005	28.0075
569.974	8.64516	569.974	12.0572	569.974	18.8171	569.974	27.3258
580.015	7.73755	580.015	11.0798	580.015	17.424	580.015	25.8337
589.973	6.70231	589.973	9.95098	589.973	15.8064	589.973	23.9328
600.002	5.73839	600.002	8.73445	600.002	14.2354	600.002	22.0278
610.026	4.83319	610.026	7.61827	610.026	12.783	610.026	20.1067
619.967	3.83492	619.967	6.26916	619.967	10.9836	619.967	17.8303
629.979	2.94693	629.979	5.03963	629.979	9.33439	629.979	15.5835
639.985	2.29496	639.985	4.09325	639.985	7.92743	639.985	13.7503
649.985	1.90725	649.985	3.4786	649.985	7.05341	649.985	12.5603
659.979	1.69076	659.979	3.1318	659.979	6.52628	659.979	11.8247
669.966	1.53976	669.966	2.9255	669.966	6.1814	669.966	11.3061
680.024	1.35513	680.024	2.60821	680.024	5.69355	680.024	10.503
689.999	1.11619	689.999	2.21003	689.999	5.04448	689.999	9.6
699.967	0.889	699.967	1.82535	699.967	4.34845	699.967	8.58066
710.003	0.70475	710.003	1.51545	710.003	3.76999	710.003	7.67523
720.034	0.62404	720.034	1.35669	720.034	3.46245	720.034	7.24626
729.982	0.64264	729.982	1.3542	729.982	3.52966	729.982	7.34764
739.998	0.76389	739.998	1.57611	739.998	3.93845	739.998	7.90617
750.008	1.01105	750.008	1.97962	750.008	4.66983	750.008	8.94797
760.011	1.37066	760.011	2.55802	760.011	5.56855	760.011	10.228
770.005	1.58739	770.005	2.89861	770.005	6.04785	770.005	10.8211
779.993	1.63072	779.993	2.9935	779.993	6.11339	779.993	10.776
789.973	1.44687	789.973	2.73646	789.973	5.62012	789.973	10.1015
800.02	1.21147	800.02	2.36575	800.02	5.04891	800.02	9.15869
809.985	1.01387	809.985	2.01739	809.985	4.47035	809.985	8.35679
820.017	0.81213	820.017	1.67124	820.017	3.91549	820.017	7.55757
829.966	0.76031	829.966	1.5883	829.966	3.78076	829.966	7.3459
839.982	0.71271	839.982	1.49343	839.982	3.59998	839.982	7.05174
849.99	0.70352	849.99	1.46992	849.99	3.51353	849.99	6.89706
859.989	0.69426	859.989	1.46842	859.989	3.47875	859.989	6.88045
869.98	0.67041	869.98	1.38113	869.98	3.43371	869.98	6.81137
880.037	0.63833	880.037	1.3567	880.037	3.37756	880.037	6.76063
890.012	0.61715	890.012	1.31491	890.012	3.28928	890.012	6.59465
899.977	0.59076	899.977	1.26516	899.977	3.18896	899.977	6.45934
910.008	0.55431	910.008	1.20484	910.008	3.0625	910.008	6.23653
920.029	0.51132	920.029	1.12041	920.029	2.90248	920.029	5.98466
929.969	0.47474	929.969	1.03566	929.969	2.73578	929.969	5.69208
939.971	0.42978	939.971	0.9552	939.971	2.58605	939.971	5.4505
949.966	0.4002	949.966	0.89411	949.966	2.45497	949.966	5.22543
960.026	0.39202	960.026	0.87105	960.026	2.39383	960.026	5.08792
970	0.41249	962.52	0.8733	970	2.47008	967.502	5.17342
976.165	0.4295	963.228	0.87548	973.26	2.51329	968.218	5.19005
976.893	0.43345	963.938	0.87763	973.985	2.52656	968.935	5.20761
977.624	0.43728	964.649	0.8798	974.71	2.54014	969.653	5.22602
978.355	0.44109	965.36	0.88239	975.437	2.55415	970.373	5.2452
979.087	0.44527	966.074	0.88548	976.165	2.56843	971.093	5.26609
979.82	0.4498	966.787	0.88893	976.893	2.58353	971.814	5.28617
980.555	0.45459	967.502	0.8924	977.624	2.59978	972.537	5.30824
981.29	0.4593	968.218	0.89611	978.355	2.61614	973.26	5.33035
982.027	0.46413	968.935	0.90033	979.087	2.63299	973.985	5.35316
982.765	0.46935	969.653	0.90525	979.82	2.65011	974.71	5.37667
983.504	0.47498	970.373	0.91076	980.555	2.66859	975.437	5.40111
984.244	0.48096	971.093	0.91659	981.29	2.68775	976.165	5.4259
984.984	0.48719	971.814	0.92196	982.027	2.70791	976.893	5.45191
985.727	0.49379	972.537	0.92732	982.765	2.72892	977.624	5.47983
986.471	0.50088	973.26	0.93262	983.504	2.75034	978.355	5.50778
987.215	0.50818	973.985	0.93822	984.244	2.77255	979.087	5.53659
987.96	0.51545	974.71	0.94417	984.984	2.79552	979.82	5.56544
988.707	0.52247	975.437	0.95038	985.727	2.81922	980.555	5.59612
989.455	0.52992	976.165	0.95663	986.471	2.84376	981.29	5.62704
990.204	0.53837	976.893	0.96312	987.215	2.86897	982.027	5.65924
990.955	0.54819	977.624	0.97015	987.96	2.89592	982.765	5.69284
991.705	0.55898	978.355	0.97763	988.707	2.92381	983.504	5.72696
992.458	0.57006	979.087	0.9859	989.455	2.9532	984.244	5.76244
993.212	0.58084	979.82	0.99473	990.204	2.98285	984.984	5.79933
993.966	0.59128	980.555	1.00409	990.955	3.01294	985.727	5.83776
994.722	0.6016	981.29	1.01331	991.705	3.04367	986.471	5.87766
995.479	0.61202	982.027	1.02252	992.458	3.07564	987.215	5.91797
996.237	0.62321	982.765	1.03211	993.212	3.10906	987.96	5.96028
996.997	0.63581	983.504	1.0424	993.966	3.14455	988.707	6.00313
997.757	0.65005	984.244	1.05365	994.722	3.18205	989.455	6.04865
998.519	0.66548	984.984	1.06549	995.479	3.22005	990.204	6.09538
999.282	0.68121	985.727	1.0775	996.237	3.25891	990.955	6.14405
1000.05	0.69683	986.471	1.08957	996.997	3.29952	991.705	6.19436
1000.81	0.71253	987.215	1.10193	997.757	3.34303	992.458	6.24612
1001.58	0.72891	987.96	1.11533	998.519	3.38976	993.212	6.29852
1002.34	0.7464	988.707	1.12957	999.282	3.43836	993.966	6.35258
1003.11	0.76491	989.455	1.14463	1000.05	3.48796	994.722	6.40929
1003.88	0.78434	990.204	1.15971	1000.81	3.53798	995.479	6.46711
1004.65	0.80458	990.955	1.17482	1001.58	3.58899	996.237	6.52712
1005.43	0.82576	991.705	1.1903	1002.34	3.64196	996.997	6.58947
1006.2	0.84803	992.458	1.20674	1003.11	3.69687	997.757	6.65419
1006.98	0.87137	993.212	1.22441	1003.88	3.75399	998.519	6.72121
1007.75	0.89598	993.966	1.24341	1004.65	3.81304	999.282	6.78958
1008.53	0.92179	994.722	1.26344	1005.43	3.87415	1000.05	6.8602
1009.31	0.94873	995.479	1.28374	1006.2	3.93773	1000.81	6.93308
1010.09	0.977	996.237	1.30447	1006.98	4.00353	1001.58	7.00827
1010.87	1.00681	996.997	1.32614	1007.75	4.07241	1002.34	7.08586
1011.65	1.03796	997.757	1.34933	1008.53	4.14368	1003.11	7.16513
1012.43	1.07058	998.519	1.37425	1009.31	4.21686	1003.88	7.24723
1013.22	1.10452	999.282	1.40037	1010.09	4.29269	1004.65	7.33228
1014	1.14005	1000.05	1.42732	1010.87	4.37198	1005.43	7.42016
1014.79	1.17719	1000.81	1.45483	1011.65	4.45386	1006.2	7.51071
1015.58	1.21605	1001.58	1.48309	1012.43	4.53891	1006.98	7.60298
1016.37	1.25696	1002.34	1.5125	1013.22	4.62659	1007.75	7.69901
1017.16	1.30001	1003.11	1.54315	1014	4.71789	1008.53	7.79827
1017.95	1.34504	1003.88	1.57523	1014.79	4.8123	1009.31	7.90007
1018.74	1.39219	1004.65	1.6087	1015.58	4.90938	1010.09	8.00535
1019.54	1.44158	1005.43	1.64362	1016.37	5.00988	1010.87	8.11488
1020.33	1.49353	1006.2	1.68008	1017.16	5.11403	1011.65	8.22667
1021.13	1.54787	1006.98	1.71797	1017.95	5.22142	1012.43	8.34177
1021.93	1.60488	1007.75	1.75771	1018.74	5.33273	1013.22	8.45956
1022.73	1.66468	1008.53	1.79916	1019.54	5.44813	1014	8.58219
1023.53	1.72738	1009.31	1.84226	1020.33	5.5684	1014.79	8.70873
1024.33	1.79304	1010.09	1.88733	1021.13	5.69245	1015.58	8.83804
1025.13	1.86172	1010.87	1.93466	1021.93	5.82084	1016.37	8.97103
1025.93	1.93333	1011.65	1.9838	1022.73	5.9535	1017.16	9.10782
1026.74	2.00849	1012.43	2.03506	1023.53	6.09049	1017.95	9.2476
1027.55	2.08705	1013.22	2.08834	1024.33	6.23201	1018.74	9.39155
1028.36	2.16937	1014	2.14415	1025.13	6.37828	1019.54	9.53975
1029.16	2.25547	1014.79	2.20224	1025.93	6.52878	1020.33	9.6933
1029.98	2.34513	1015.58	2.26233	1026.74	6.68493	1021.13	9.85022
1030.79	2.43898	1016.37	2.32482	1027.55	6.84546	1021.93	10.0117
1031.6	2.53678	1017.16	2.38999	1028.36	7.01122	1022.73	10.1777
1032.42	2.63928	1017.95	2.45779	1029.16	7.18234	1023.53	10.3485
1033.23	2.74635	1018.74	2.52859	1029.98	7.35816	1024.33	10.524
1034.05	2.858	1019.54	2.60247	1030.79	7.54023	1025.13	10.7043
1034.87	2.97401	1020.33	2.67987	1031.6	7.72709	1025.93	10.8883
1035.69	3.09484	1021.13	2.76036	1032.42	7.92041	1026.74	11.0783
1036.51	3.22066	1021.93	2.8443	1033.23	8.11959	1027.55	11.2721
1037.33	3.3516	1022.73	2.93168	1034.05	8.3247	1028.36	11.4708
1038.15	3.48768	1023.53	3.02262	1034.87	8.53493	1029.16	11.6745
1038.98	3.62854	1024.33	3.11736	1035.69	8.75104	1029.98	11.8821
1039.8	3.77455	1025.13	3.21614	1036.51	8.97296	1030.79	12.0962
1040.63	3.92618	1025.93	3.31871	1037.33	9.20075	1031.6	12.3143
1041.46	4.08292	1026.74	3.42569	1038.15	9.43444	1032.42	12.5389
1042.29	4.24524	1027.55	3.53641	1038.98	9.67314	1033.23	12.7687
1043.12	4.41318	1028.36	3.65146	1039.8	9.91771	1034.05	13.0036
1043.96	4.58666	1029.16	3.77114	1040.63	10.169	1034.87	13.2422
1044.79	4.76606	1029.98	3.89526	1041.46	10.4252	1035.69	13.4862
1045.63	4.95009	1030.79	4.02465	1042.29	10.6873	1036.51	13.7355
1046.46	5.14019	1031.6	4.15849	1043.12	10.9552	1037.33	13.9902
1047.3	5.33548	1032.42	4.29774	1043.96	11.2287	1038.15	14.2502
1048.14	5.53681	1033.23	4.4422	1044.79	11.5088	1038.98	14.5137
1048.98	5.74307	1034.05	4.59203	1045.63	11.7921	1039.8	14.782
1049.82	5.95465	1034.87	4.74687	1046.46	12.0817	1040.63	15.0564
1050.67	6.171	1035.69	4.90714	1047.3	12.3754	1041.46	15.3343
1051.51	6.39316	1036.51	5.0728	1048.14	12.6752	1042.29	15.6171
1052.36	6.62044	1037.33	5.24389	1048.98	12.9787	1043.12	15.9047
1053.21	6.852	1038.15	5.42048	1049.82	13.2869	1043.96	16.197
1054.06	7.08889	1038.98	5.60221	1050.67	13.5985	1044.79	16.4954
1054.91	7.33056	1039.8	5.78973	1051.51	13.9157	1045.63	16.7952
1055.76	7.57651	1040.63	5.98366	1052.36	14.2371	1046.46	17.1011
1056.61	7.82806	1041.46	6.18289	1053.21	14.5615	1047.3	17.4097
1057.47	8.08373	1042.29	6.38792	1054.06	14.8913	1048.14	17.7243
1058.32	8.344	1043.12	6.59877	1054.91	15.2253	1048.98	18.0416
1059.18	8.60877	1043.96	6.81548	1055.76	15.5622	1049.82	18.3632
1060.04	8.87879	1044.79	7.03865	1056.61	15.9044	1050.67	18.6875
1060.9	9.15268	1045.63	7.26621	1057.47	16.2492	1051.51	19.0178
1061.76	9.43113	1046.46	7.49992	1058.32	16.598	1052.36	19.3522
1062.62	9.71414	1047.3	7.73835	1059.18	16.9508	1053.21	19.6891
1063.49	10.0008	1048.14	7.98281	1060.04	17.3093	1054.06	20.0319
1064.35	10.2919	1048.98	8.23186	1060.9	17.6708	1054.91	20.3792
1065.22	10.5884	1049.82	8.48611	1061.76	18.0369	1055.76	20.7294
1066.09	10.8894	1050.67	8.74469	1062.62	18.4077	1056.61	21.0864
1066.96	11.1949	1051.51	9.00903	1063.49	18.7815	1057.47	21.4468
1067.83	11.5051	1052.36	9.27822	1064.35	19.16	1058.32	21.8127
1068.7	11.819	1053.21	9.5513	1065.22	19.5449	1059.18	22.1843
1069.58	12.1375	1054.06	9.82978	1066.09	19.9349	1060.04	22.5639
1070.46	12.4605	1054.91	10.1128	1066.96	20.3302	1060.9	22.9479
1071.33	12.788	1055.76	10.3995	1067.83	20.7312	1061.76	23.3387
1072.21	13.1196	1056.61	10.6917	1068.7	21.1362	1062.62	23.7367
1073.09	13.4548	1057.47	10.9877	1069.58	21.5469	1063.49	24.1403
1073.97	13.7932	1058.32	11.2881	1070.46	21.9632	1064.35	24.5517
1074.86	14.1343	1059.18	11.5931	1071.33	22.3848	1065.22	24.9734
1075.74	14.4765	1060.04	11.9035	1072.21	22.8113	1066.09	25.4038
1076.63	14.8211	1060.9	12.2174	1073.09	23.2423	1066.96	25.8433
1077.51	15.165	1061.76	12.5359	1073.97	23.6773	1067.83	26.2922
1078.4	15.5079	1062.62	12.8589	1074.86	24.1154	1068.7	26.7488
1079.29	15.8483	1063.49	13.1855	1075.74	24.5537	1069.58	27.2151
1080.19	16.1842	1064.35	13.5168	1076.63	24.9945	1070.46	27.6914
1081.08	16.5151	1065.22	13.8542	1077.51	25.4325	1071.33	28.1776
1081.97	16.8363	1066.09	14.1966	1078.4	25.8677	1072.21	28.6732
1082.87	17.1478	1066.96	14.5445	1079.29	26.298	1073.09	29.1777
1083.77	17.4446	1067.83	14.8978	1080.19	26.7206	1073.97	29.6904
1084.67	17.7249	1068.7	15.2553	1081.08	27.1346	1074.86	30.2105
1085.57	17.9839	1069.58	15.618	1081.97	27.5327	1075.74	30.7345
1086.47	18.221	1070.46	15.9859	1082.87	27.9152	1076.63	31.2655
1087.37	18.4311	1071.33	16.3588	1083.77	28.2738	1077.51	31.7968
1088.28	18.6094	1072.21	16.7366	1084.67	28.6061	1078.4	32.3281
1089.19	18.755	1073.09	17.119	1085.57	28.905	1079.29	32.8567
1090.1	18.8631	1073.97	17.5055	1086.47	29.1697	1080.19	33.3793
1091.01	18.9289	1074.86	17.8957	1087.37	29.3933	1081.08	33.8948
1091.92	18.9523	1075.74	18.2874	1088.28	29.5683	1081.97	34.394
1092.83	18.9281	1076.63	18.6824	1089.19	29.6937	1082.87	34.8773
1093.74	18.8556	1077.51	19.0767	1090.1	29.7623	1083.77	35.334
1094.66	18.7348	1078.4	19.4704	1091.01	29.7673	1084.67	35.7609
1095.58	18.5623	1079.29	19.8614	1091.92	29.7087	1085.57	36.1493
1096.5	18.3396	1080.19	20.2476	1092.83	29.579	1086.47	36.4981
1097.42	18.0688	1081.08	20.6284	1093.74	29.3776	1087.37	36.798
1098.34	17.7492	1081.97	20.9979	1094.66	29.105	1088.28	37.0398
1099.26	17.3847	1082.87	21.3564	1095.58	28.7567	1089.19	37.2217
1100.19	16.9786	1083.77	21.6976	1096.5	28.3353	1090.1	37.3346
1101.12	16.5357	1084.67	22.0193	1097.42	27.8445	1091.01	37.3695
1102.05	16.0593	1085.57	22.3158	1098.34	27.2833	1091.92	37.3261
1102.98	15.5531	1086.47	22.5863	1099.26	26.6579	1092.83	37.1946
1103.91	15.0236	1087.37	22.825	1100.19	25.9736	1093.74	36.9738
1104.84	14.4761	1088.28	23.0261	1101.12	25.2382	1094.66	36.6638
1105.78	13.9155	1089.19	23.1883	1102.05	24.4567	1095.58	36.2582
1106.71	13.3467	1090.1	23.3058	1102.98	23.635	1096.5	35.7601
1107.65	12.7733	1091.01	23.373	1103.91	22.7825	1097.42	35.1736
1108.59	12.2006	1091.92	23.3895	1104.84	21.9072	1098.34	34.4973
1109.53	11.6335	1092.83	23.349	1105.78	21.0168	1099.26	33.7385
1110.47	11.0757	1093.74	23.2505	1106.71	20.1187	1100.19	32.9037
1111.42	10.5286	1094.66	23.0938	1107.65	19.2183	1101.12	32.0023
1112.36	9.99569	1095.58	22.8752	1108.59	18.3234	1102.05	31.0406
1113.31	9.4788	1096.5	22.5963	1109.53	17.4411	1102.98	30.0257
1114.26	8.97941	1097.42	22.2599	1110.47	16.5762	1103.91	28.9694
1115.21	8.49851	1098.34	21.8649	1111.42	15.7309	1104.84	27.8817
1116.16	8.03692	1099.26	21.4156	1112.36	14.9096	1105.78	26.7722
1117.12	7.59529	1100.19	20.916	1113.31	14.1149	1106.71	25.6502
1118.07	7.174	1101.12	20.3721	1114.26	13.3491	1107.65	24.5229
1119.03	6.77355	1102.05	19.7877	1115.21	12.6142	1108.59	23.4001
1119.99	6.39367	1102.98	19.1675	1116.16	11.9113	1109.53	22.2907
1120.95	6.0328	1103.91	18.5189	1117.12	11.2407	1110.47	21.2012
1121.91	5.69173	1104.84	17.848	1118.07	10.6025	1111.42	20.1345
1122.88	5.36918	1105.78	17.1614	1119.03	9.99678	1112.36	19.0966
1123.84	5.06542	1106.71	16.4652	1119.99	9.42319	1113.31	18.0912
1124.81	4.77866	1107.65	15.7639	1120.95	8.87954	1114.26	17.1211
1125.78	4.50873	1108.59	15.0639	1121.91	8.36682	1115.21	16.1886
1126.75	4.25442	1109.53	14.3706	1122.88	7.88283	1116.16	15.295
1127.72	4.01513	1110.47	13.6881	1123.84	7.4277	1117.12	14.4413
1128.7	3.79018	1111.42	13.0183	1124.81	6.99874	1118.07	13.6278
1129.67	3.57873	1112.36	12.3652	1125.78	6.5957	1119.03	12.8552
1130.65	3.38015	1113.31	11.7313	1126.75	6.21668	1119.99	12.1229
1131.63	3.19365	1114.26	11.1187	1127.72	5.86064	1120.95	11.4282
1132.61	3.01872	1115.21	10.5289	1128.7	5.52639	1121.91	10.7721
1133.59	2.85433	1116.16	9.96295	1129.67	5.2127	1122.88	10.1523
1134.58	2.69977	1117.12	9.42142	1130.65	4.91859	1123.84	9.56902
1135.56	2.55462	1118.07	8.9045	1131.63	4.64279	1124.81	9.01895
1136.55	2.41845	1119.03	8.4128	1132.61	4.38447	1125.78	8.50176
1137.54	2.2907	1119.99	7.94622	1133.59	4.1421	1126.75	8.01507
1138.53	2.17064	1120.95	7.503	1134.58	3.91466	1127.72	7.5576
1139.53	2.05771	1121.91	7.08397	1135.56	3.70143	1128.7	7.12789
1140.52	1.95145	1122.88	6.68733	1136.55	3.50159	1129.67	6.72431
1141.52	1.85144	1123.84	6.31343	1137.54	3.31425	1130.65	6.34553
1142.52	1.75751	1124.81	5.96029	1138.53	3.13835	1131.63	5.98993
1143.52	1.6691	1125.78	5.62791	1139.53	2.97304	1132.61	5.65656
1144.52	1.58586	1126.75	5.31475	1140.52	2.81763	1133.59	5.34362
1145.52	1.50737	1127.72	5.01994	1141.52	2.6714	1134.58	5.04992
1146.53	1.43348	1128.7	4.7425	1142.52	2.53419	1135.56	4.77459
1147.53	1.36379	1129.67	4.48146	1143.52	2.40525	1136.55	4.51659
1148.54	1.29809	1130.65	4.23611	1144.52	2.28415	1137.54	4.27465
1149.55	1.23613	1131.63	4.00551	1145.52	2.17021	1138.53	4.04733
1150.57	1.17762	1132.61	3.78911	1146.53	2.06306	1139.53	3.83356
1151.58	1.12236	1133.59	3.58573	1147.53	1.962	1140.52	3.63251
1152.6	1.07017	1134.58	3.39456	1148.54	1.86673	1141.52	3.44334
1153.61	1.0208	1135.56	3.21507	1149.55	1.77688	1142.52	3.26581
1154.63	0.974	1136.55	3.0466	1150.57	1.69205	1143.52	3.09892
1155.66	0.9297	1137.54	2.88841	1151.58	1.61198	1144.52	2.94202
1156.68	0.88778	1138.53	2.73958	1152.6	1.53649	1145.52	2.79426
1157.7	0.84814	1139.53	2.59939	1153.61	1.46529	1146.53	2.65522
1158.73	0.8106	1140.52	2.46727	1154.63	1.39796	1147.53	2.52412
1159.76	0.77506	1141.52	2.34274	1155.66	1.33433	1148.54	2.40067
1160.79	0.74138	1142.52	2.22573	1156.68	1.27413	1149.55	2.28442
1161.82	0.70948	1143.52	2.11568	1157.7	1.21718	1150.57	2.17472
1162.86	0.67924	1144.52	2.01216	1158.73	1.16324	1151.58	2.07109
1163.89	0.65055	1145.52	1.91457	1159.76	1.11217	1152.6	1.97322
1164.93	0.62334	1146.53	1.82257	1160.79	1.06375	1153.61	1.88081
1165.97	0.5975	1147.53	1.73563	1161.82	1.01787	1154.63	1.79348
1167.01	0.57295	1148.54	1.65358	1162.86	0.97435	1155.66	1.71109
1168.06	0.5496	1149.55	1.57611	1163.89	0.9331	1156.68	1.63317
1169.1	0.52739	1150.57	1.50282	1164.93	0.89395	1157.7	1.55938
1170.15	0.50624	1151.58	1.43341	1165.97	0.85674	1158.73	1.48933
1171.2	0.48606	1152.6	1.36775	1167.01	0.82135	1159.76	1.42294
1172.25	0.46685	1153.61	1.30572	1168.06	0.78771	1160.79	1.36007
1173.3	0.44861	1154.63	1.24711	1169.1	0.75579	1161.82	1.30059
1174.36	0.43123	1155.66	1.19182	1170.15	0.72553	1162.86	1.24422
1175.41	0.4146	1156.68	1.13954	1171.2	0.69673	1163.89	1.19071
1176.47	0.3987	1157.7	1.09	1172.25	0.66933	1164.93	1.1399
1177.53	0.38354	1158.73	1.0429	1173.3	0.64329	1165.97	1.09165
1178.59	0.36915	1159.76	0.99814	1174.36	0.6185	1167.01	1.04589
1179.66	0.3555	1160.79	0.9556	1175.41	0.59489	1168.06	1.00251
1180.73	0.34246	1161.82	0.91521	1176.47	0.57234	1169.1	0.96139
1181.79	0.32995	1162.86	0.87683	1177.53	0.55079	1170.15	0.92237
1182.86	0.31796	1163.89	0.84038	1178.59	0.53019	1171.2	0.88519
1183.94	0.30651	1164.93	0.8058	1179.66	0.51059	1172.25	0.84977
1185.01	0.2956	1165.97	0.77302	1180.73	0.4919	1173.3	0.81607
1186.09	0.28516	1167.01	0.74194	1181.79	0.47407	1174.36	0.78399
1187.17	0.27515	1168.06	0.71241	1182.86	0.45706	1175.41	0.75344
1188.24	0.26557	1169.1	0.68428	1183.94	0.44076	1176.47	0.72434
1189.33	0.25644	1170.15	0.65746	1185.01	0.42517	1177.53	0.69664
1190.41	0.2477	1171.2	0.63181	1186.09	0.41025	1178.59	0.67021
1191.5	0.23928	1172.25	0.60733	1187.17	0.39599	1179.66	0.64501
1192.59	0.23111	1173.3	0.58404	1188.24	0.38235	1180.73	0.62091
1193.67	0.22326	1174.36	0.5619	1189.33	0.36931	1181.79	0.59785
1194.77	0.21581	1175.41	0.54083	1190.41	0.35682	1182.86	0.57584
1195.86	0.20876	1176.47	0.52077	1191.5	0.34485	1183.94	0.55479
1196.96	0.20205	1177.53	0.50165	1192.59	0.33339	1185.01	0.53473
1198.06	0.19555	1178.59	0.48339	1193.67	0.32242	1186.09	0.51557
1199.16	0.18918	1179.66	0.46597	1194.77	0.3119	1187.17	0.49726
1200.26	0.18296	1180.73	0.44929	1195.86	0.30171	1188.24	0.47972
1201.36	0.17696	1181.79	0.43331	1196.96	0.29189	1189.33	0.4629
1202.47	0.17126	1182.86	0.41803	1198.06	0.28244	1190.41	0.44677
1203.58	0.16587	1183.94	0.40341	1199.16	0.27341	1191.5	0.43131
1204.69	0.16074	1185.01	0.38944	1200.26	0.26478	1192.59	0.41654
1205.8	0.1558	1186.09	0.37603	1201.36	0.25647	1193.67	0.40245
1206.91	0.15102	1187.17	0.36311	1202.47	0.24847	1194.77	0.38899
1208.03	0.1464	1188.24	0.35068	1203.58	0.24078	1195.86	0.37604
1209.15	0.14198	1189.33	0.33879	1204.69	0.2334	1196.96	0.36357
1210.27	0.13772	1190.41	0.32746	1205.8	0.22631	1198.06	0.35156
1211.39	0.13358	1191.5	0.31666	1206.91	0.21947	1199.16	0.34002
1212.52	0.1295	1192.59	0.3063	1208.03	0.21285	1200.26	0.32896
1213.64	0.12549	1193.67	0.29632	1209.15	0.20645	1201.36	0.31832
1214.77	0.12162	1194.77	0.28673	1210.27	0.20027	1202.47	0.30812
1215.9	0.11795	1195.86	0.2775	1211.39	0.19431	1203.58	0.29829
1217.04	0.11445	1196.96	0.26865	1212.52	0.18853	1204.69	0.28882
1218.17	0.1111	1198.06	0.2601	1213.64	0.18296	1205.8	0.27969
1219.31	0.10786	1199.16	0.25185	1214.77	0.17761	1206.91	0.27091
1220.45	0.10476	1200.26	0.24393	1215.9	0.17247	1208.03	0.26251
1221.59	0.10179	1201.36	0.23636	1217.04	0.16753	1209.15	0.25445
1222.73	0.09892	1202.47	0.22913	1218.17	0.16279	1210.27	0.24669
1223.88	0.0961	1203.58	0.22219	1219.31	0.15822	1211.39	0.23921
1225.03	0.09333	1204.69	0.21546	1220.45	0.15378	1212.52	0.23194
1226.18	0.09063	1205.8	0.20893	1221.59	0.14942	1213.64	0.22491
1227.33	0.08804	1206.91	0.20262	1222.73	0.14511	1214.77	0.21813
1228.49	0.08557	1208.03	0.19657	1223.88	0.14091	1215.9	0.21159
1229.64	0.08319	1209.15	0.19077	1225.03	0.13693	1217.04	0.20527
1230.8	0.08088	1210.27	0.1852	1226.18	0.13317	1218.17	0.1992
1231.96	0.07862	1211.39	0.1798	1227.33	0.12959	1219.31	0.19337
1233.13	0.0764	1212.52	0.17454	1228.49	0.12609	1220.45	0.18775
1234.29	0.07426	1213.64	0.16945	1229.64	0.12262	1221.59	0.18231
1235.46	0.07221	1214.77	0.16455	1230.8	0.11922	1222.73	0.17699
1236.63	0.07024	1215.9	0.15984	1231.96	0.1159	1223.88	0.17182
1237.8	0.0683	1217.04	0.15526	1233.13	0.11267	1225.03	0.16683
1238.98	0.06636	1218.17	0.15079	1234.29	0.10957	1226.18	0.16203
1240.15	0.06444	1219.31	0.14644	1235.46	0.1066	1227.33	0.15741
1241.33	0.06259	1220.45	0.14225	1236.63	0.10377	1228.49	0.15292
1242.51	0.06084	1221.59	0.13825	1237.8	0.10106	1229.64	0.14855
1243.7	0.05921	1222.73	0.1344	1238.98	0.09844	1230.8	0.14428
1244.88	0.05764	1223.88	0.13064	1240.15	0.0959	1231.96	0.14014
1246.07	0.05607	1225.03	0.12697	1241.33	0.09346	1233.13	0.13613
1247.26	0.0545	1226.18	0.12341	1242.51	0.09105	1234.29	0.13228
1248.45	0.05297	1227.33	0.11998	1243.7	0.08863	1235.46	0.12856
1249.65	0.05149	1228.49	0.11668	1244.88	0.08617	1236.63	0.12498
1250.85	0.05009	1229.64	0.11349	1246.07	0.08375	1237.8	0.12152
1252.05	0.04874	1230.8	0.11039	1247.26	0.08148	1238.98	0.1182
1253.25	0.04742	1231.96	0.10737	1248.45	0.07934	1240.15	0.11499
1254.45	0.04614	1233.13	0.10442	1249.65	0.07722	1241.33	0.11186
1255.66	0.04489	1234.29	0.10156	1250.85	0.07503	1242.51	0.10876
1256.87	0.04368	1235.46	0.09878	1252.05	0.07285	1243.7	0.10571
1258.08	0.04251	1236.63	0.0961	1253.25	0.07082	1244.88	0.10278
1259.29	0.04138	1237.8	0.09355	1254.45	0.06905	1246.07	0.1
1260.51	0.04028	1238.98	0.09112	1255.66	0.06752	1247.26	0.09735
1261.73	0.03921	1240.15	0.08879	1256.87	0.06606	1248.45	0.09474
1262.95	0.03816	1241.33	0.0865	1258.08	0.06459	1249.65	0.09214
1264.17	0.03713	1242.51	0.08421	1259.29	0.06305	1250.85	0.08957
1265.4	0.03612	1243.7	0.0819	1260.51	0.06145	1252.05	0.08707
1266.62	0.03513	1244.88	0.0796	1261.73	0.05978	1253.25	0.08467
1267.85	0.03416	1246.07	0.07737	1262.95	0.05808	1254.45	0.08235
1269.09	0.03323	1247.26	0.07525	1264.17	0.05641	1255.66	0.08011
1270.32	0.03235	1248.45	0.07328	1265.4	0.05483	1256.87	0.07793
1271.56	0.03153	1249.65	0.07141	1266.62	0.05338	1258.08	0.07582
1272.8	0.03072	1250.85	0.06958	1267.85	0.05202	1259.29	0.07374
1274.04	0.02991	1252.05	0.06771	1269.09	0.05069	1260.51	0.07165
1275.28	0.0291	1253.25	0.06582	1270.32	0.04939	1261.73	0.06961
1276.53	0.0283	1254.45	0.06392	1271.56	0.04811	1262.95	0.06769
1277.78	0.02751	1255.66	0.0621	1272.8	0.04688	1264.17	0.06593
1279.03	0.02675	1256.87	0.06041	1274.04	0.04572	1265.4	0.0643
1280.29	0.02602	1258.08	0.05886	1275.28	0.04464	1266.62	0.06273
1281.55	0.02535	1259.29	0.05741	1276.53	0.04359	1267.85	0.06115
1282.8	0.02472	1260.51	0.05598	1277.78	0.04253	1269.09	0.05959
1284.07	0.0241	1261.73	0.05454	1279.03	0.04141	1270.32	0.05806
1285.33	0.02345	1262.95	0.05308	1280.29	0.04027	1271.56	0.05657
1286.6	0.02278	1264.17	0.05167	1281.55	0.03919	1272.8	0.0551
1287.87	0.02212	1265.4	0.05033	1282.8	0.03825	1274.04	0.05364
1289.14	0.02152	1266.62	0.04904	1284.07	0.03744	1275.28	0.05219
1290.41	0.02096	1267.85	0.04778	1285.33	0.03665	1276.53	0.05077
1291.69	0.02043	1269.09	0.04653	1286.6	0.03582	1277.78	0.04939
1292.97	0.01991	1270.32	0.04532	1287.87	0.03493	1279.03	0.04806
1294.25	0.0194	1271.56	0.04418	1289.14	0.03405	1280.29	0.0468
1295.54	0.01893	1272.8	0.0431	1290.41	0.03323	1281.55	0.04558
1296.82	0.01849	1274.04	0.04203	1291.69	0.03247	1282.8	0.04439
1298.11	0.01807	1275.28	0.04095	1292.97	0.03173	1284.07	0.04322
1299.41	0.01766	1276.53	0.03986	1294.25	0.03096	1285.33	0.04208
1300.7	0.01727	1277.78	0.03879	1295.54	0.03018	1286.6	0.041
1302	0.0169	1279.03	0.03777	1296.82	0.02942	1287.87	0.03999
1303.3	0.01653	1280.29	0.03679	1298.11	0.02871	1289.14	0.03903
1304.6	0.01611	1281.55	0.03586	1299.41	0.02804	1290.41	0.03808
1305.91	0.01564	1282.8	0.03499	1300.7	0.0274	1291.69	0.03713
1307.21	0.01514	1284.07	0.03418	1302	0.02677	1292.97	0.0362
1308.53	0.01466	1285.33	0.0334	1303.3	0.02617	1294.25	0.03529
1309.84	0.01424	1286.6	0.03259	1304.6	0.02558	1295.54	0.03439
1311.15	0.01388	1287.87	0.03174	1305.91	0.02501	1296.82	0.03351
1312.47	0.01359	1289.14	0.03088	1307.21	0.02444	1298.11	0.03268
1313.79	0.01334	1290.41	0.03006	1308.53	0.0239	1299.41	0.03193
1315.12	0.0131	1291.69	0.02931	1309.84	0.02341	1300.7	0.03128
1316.44	0.01285	1292.97	0.02862	1311.15	0.02297	1302	0.03067
1317.77	0.0126	1294.25	0.02793	1312.47	0.02256	1303.3	0.03002
1319.11	0.01237	1295.54	0.02721	1313.79	0.02209	1304.6	0.0293
1320.44	0.01214	1296.82	0.02648	1315.12	0.02156	1305.91	0.02854
1321.78	0.01188	1298.11	0.02578	1316.44	0.02101	1307.21	0.02782
1323.12	0.01156	1299.41	0.02516	1317.77	0.02051	1308.53	0.02719
1324.46	0.01122	1300.7	0.0246	1319.11	0.02011	1309.84	0.02664
1325.81	0.0109	1302	0.02409	1320.44	0.01978	1311.15	0.02613
1327.15	0.01064	1303.3	0.02358	1321.78	0.01945	1312.47	0.02562
1328.51	0.01043	1304.6	0.02306	1323.12	0.01908	1313.79	0.0251
1329.86	0.01024	1305.91	0.02255	1324.46	0.01868	1315.12	0.02458
1331.22	0.01001	1307.21	0.02204	1325.81	0.01828	1316.44	0.02404
1332.58	0.00976	1308.53	0.02155	1327.15	0.0179	1317.77	0.02348
1333.94	0.00949	1309.84	0.02105	1328.51	0.01751	1319.11	0.02289
1335.3	0.00924	1311.15	0.02054	1329.86	0.01709	1320.44	0.02231
1336.67	0.00901	1312.47	0.02003	1331.22	0.01665	1321.78	0.02179
1338.04	0.0088	1313.79	0.01954	1332.58	0.01624	1323.12	0.02134
1339.41	0.00858	1315.12	0.01908	1333.94	0.01588	1324.46	0.02093
1340.79	0.00834	1316.44	0.01864	1335.3	0.01558	1325.81	0.02052
1342.17	0.00809	1317.77	0.01822	1336.67	0.01531	1327.15	0.02011
1343.55	0.00785	1319.11	0.01781	1338.04	0.01503	1328.51	0.01972
1344.93	0.00765	1320.44	0.01743	1339.41	0.01472	1329.86	0.01934
1346.32	0.00747	1321.78	0.01708	1340.79	0.0144	1331.22	0.01895
1347.71	0.00728	1323.12	0.01673	1342.17	0.01405	1332.58	0.01851
1349.11	0.00704	1324.46	0.01638	1343.55	0.01369	1333.94	0.01802
1350.5	0.00679	1325.81	0.01603	1344.93	0.01331	1335.3	0.01753
1351.9	0.00654	1327.15	0.01568	1346.32	0.01294	1336.67	0.01708
1353.3	0.00633	1328.51	0.01533	1347.71	0.01257	1338.04	0.01668
1354.71	0.00614	1329.86	0.01496	1349.11	0.01221	1339.41	0.01631
1356.12	0.00596	1331.22	0.01453	1350.5	0.01186	1340.79	0.01595
1357.53	0.00577	1332.58	0.01409	1351.9	0.01152	1342.17	0.01558
1358.94	0.00559	1333.94	0.01367	1353.3	0.0112	1343.55	0.01522
1360.36	0.00539	1335.3	0.01335	1354.71	0.01092	1344.93	0.01487
1361.78	0.0052	1336.67	0.01313	1356.12	0.01065	1346.32	0.01453
1363.2	0.00501	1338.04	0.01296	1357.53	0.01038	1347.71	0.01418
1364.63	0.00484	1339.41	0.01277	1358.94	0.01011	1349.11	0.01381
1366.06	0.00469	1340.79	0.01252	1360.36	0.00982	1350.5	0.01344
1367.49	0.00453	1342.17	0.0122	1361.78	0.00953	1351.9	0.01308
1368.92	0.00435	1343.55	0.01184	1363.2	0.00922	1353.3	0.01275
1370.36	0.00414	1344.93	0.01148	1364.63	0.00888	1354.71	0.01242
1371.8	0.00391	1346.32	0.01114	1366.06	0.00853	1356.12	0.01206
1373.24	0.00368	1347.71	0.01082	1367.49	0.00819	1357.53	0.01168
1374.69	0.00348	1349.11	0.01054	1368.92	0.00789	1358.94	0.0113
1376.14	0.00332	1350.5	0.01028	1370.36	0.00763	1360.36	0.01094
1377.59	0.00319	1351.9	0.01002	1371.8	0.0074	1361.78	0.01061
1379.05	0.00309	1353.3	0.00974	1373.24	0.00716	1363.2	0.01029
1380.51	0.00298	1354.71	0.00944	1374.69	0.00688	1364.63	0.00995
1381.97	0.00285	1356.12	0.00914	1376.14	0.00659	1366.06	0.0096
1383.44	0.0027	1357.53	0.00886	1377.59	0.0063	1367.49	0.00927
1384.91	0.00257	1358.94	0.00861	1379.05	0.00603	1368.92	0.00895
1386.38	0.00246	1360.36	0.00834	1380.51	0.00579	1370.36	0.00864
1387.85	0.00237	1361.78	0.00804	1381.97	0.00555	1371.8	0.00832
1389.33	0.00226	1363.2	0.00771	1383.44	0.00531	1373.24	0.00799
1390.81	0.00213	1364.63	0.00738	1384.91	0.00504	1374.69	0.00767
1392.3	0.00198	1366.06	0.00709	1386.38	0.00476	1376.14	0.00735
1393.78	0.00182	1367.49	0.00682	1387.85	0.00448	1377.59	0.00704
1395.27	0.00167	1368.92	0.00654	1389.33	0.00423	1379.05	0.00674
1396.77	0.00154	1370.36	0.00623	1390.81	0.00404	1380.51	0.00644
1398.26	0.00146	1371.8	0.00593	1392.3	0.00391	1381.97	0.00614
1399.77	0.00143	1373.24	0.00568	1393.78	0.00382	1383.44	0.00585
1401.27	0.00143	1374.69	0.00548	1395.27	0.0037	1384.91	0.00558
1402.77	0.00138	1376.14	0.00529	1396.77	0.00353	1386.38	0.00533
1404.29	0.00126	1377.59	0.00509	1398.26	0.00332	1387.85	0.00511
1405.8	0.00112	1379.05	0.00488	1399.77	0.00312	1389.33	0.00489
1407.31	0.001	1380.51	0.0047	1401.27	0.00295	1390.81	0.00466
1408.84	0.000947399	1381.97	0.00453	1402.77	0.0028	1392.3	0.00442
1410.36	0.000923666	1383.44	0.00435	1404.29	0.00265	1393.78	0.00419
1411.88	0.000886677	1384.91	0.00413	1405.8	0.00247	1395.27	0.00398
1413.41	0.000822438	1386.38	0.00389	1407.31	0.00226	1396.77	0.00378
1414.95	0.000745861	1387.85	0.00365	1408.84	0.00206	1398.26	0.0036
1416.48	0.000677744	1389.33	0.00343	1410.36	0.00191	1399.77	0.00343
1418.02	0.000616804	1390.81	0.00325	1411.88	0.00181	1401.27	0.00329
1419.57	0.000565969	1392.3	0.0031	1413.41	0.00174	1402.77	0.00318
1421.11	0.000537347	1393.78	0.00297	1414.95	0.00167	1404.29	0.00306
1422.66	0.000538211	1395.27	0.00285	1416.48	0.00156	1405.8	0.0029
1424.22	0.00054601	1396.77	0.00273	1418.02	0.00141	1407.31	0.00271
1425.77	0.000523002	1398.26	0.00258	1419.57	0.00124	1408.84	0.00251
1427.33	0.000459775	1399.77	0.00242	1421.11	0.00111	1410.36	0.00232
1428.9	0.000391629	1401.27	0.00226	1422.66	0.00103	1411.88	0.00214
1430.46	0.000363467	1402.77	0.00209	1424.22	0.000975867	1413.41	0.00199
1432.03	0.000381406	1404.29	0.00194	1425.77	0.000921709	1414.95	0.00188
1433.61	0.000405691	1405.8	0.00182	1427.33	0.000854342	1416.48	0.00184
1435.18	0.000408828	1407.31	0.00173	1428.9	0.000792677	1418.02	0.00183
1436.77	0.000402416	1408.84	0.00166	1430.46	0.000753392	1419.57	0.0018
1438.35	0.000412591	1410.36	0.00157	1432.03	0.000734562	1421.11	0.00172
1439.94	0.000421736	1411.88	0.00147	1433.61	0.000719975	1422.66	0.00159
1441.53	0.000415546	1413.41	0.00136	1435.18	0.000712995	1424.22	0.00145
1443.13	0.000368163	1414.95	0.00127	1436.77	0.000714624	1425.77	0.00131
1444.72	0.00030961	1416.48	0.00119	1438.35	0.000721551	1427.33	0.00119
1446.33	0.000286552	1418.02	0.00108	1439.94	0.000726712	1428.9	0.00109
1447.93	0.000435764	1419.57	0.000929109	1441.53	0.000728459	1430.46	0.00101
1449.54	0.000624364	1421.11	0.000787676	1443.13	0.00071425	1432.03	0.000937495
1451.15	0.000806025	1422.66	0.000715789	1444.72	0.000680162	1433.61	0.000849803
1452.77	0.000866359	1424.22	0.000709539	1446.33	0.000639199	1435.18	0.000771174
1454.39	0.000796475	1425.77	0.000716679	1447.93	0.000617446	1436.77	0.000741532
1456.01	0.000592657	1427.33	0.000687188	1449.54	0.000563861	1438.35	0.000768359
1457.64	0.000370272	1428.9	0.000613371	1451.15	0.000470413	1439.94	0.00079294
1459.27	0.000318177	1430.46	0.000510579	1452.77	0.000379826	1441.53	0.00078378
1460.91	0.000578611	1432.03	0.000407226	1454.39	0.000471132	1443.13	0.00072197
1462.54	0.000728125	1433.61	0.000321018	1456.01	0.000661961	1444.72	0.000613705
1464.19	0.00080047	1435.18	0.000271409	1457.64	0.000852464	1446.33	0.000453129
1465.83	0.000820427	1436.77	0.000254016	1459.27	0.000963707	1447.93	0.000421992
1467.48	0.000825191	1438.35	0.000298647	1460.91	0.000983353	1449.54	0.000533313
1469.13	0.000833496	1439.94	0.000337486	1462.54	0.000945982	1451.15	0.000688331
1470.79	0.000853058	1441.53	0.000338998	1464.19	0.000920856	1452.77	0.000778377
1472.45	0.000893536	1443.13	0.000278184	1465.83	0.000960431	1454.39	0.000778528
1474.12	0.000961513	1444.72	0.000175018	1467.48	0.00107	1456.01	0.000691031
1475.78	0.00104	1446.33	8.81884e-05	1469.13	0.0012	1457.64	0.00065648
1477.46	0.00112	1447.93	0.000207392	1470.79	0.00134	1459.27	0.000756837
1479.13	0.00117	1449.54	0.00043975	1472.45	0.00144	1460.91	0.000915195
1480.81	0.00123	1451.15	0.000622477	1474.12	0.00151	1462.54	0.00101
1482.49	0.00131	1452.77	0.000658941	1475.78	0.00153	1464.19	0.00105
1484.18	0.00141	1454.39	0.00052843	1477.46	0.00153	1465.83	0.00108
1485.87	0.00148	1456.01	0.000235056	1479.13	0.00155	1467.48	0.00115
1487.57	0.00149	1457.64	0.000113013	1480.81	0.00162	1469.13	0.00127
1489.27	0.00148	1459.27	0.000333169	1482.49	0.00173	1470.79	0.00138
1490.97	0.00149	1460.91	0.000623028	1484.18	0.00184	1472.45	0.00146
1492.68	0.00156	1462.54	0.000718166	1485.87	0.00196	1474.12	0.00153
1494.39	0.00166	1464.19	0.000728044	1487.57	0.00209	1475.78	0.00162
1496.1	0.00174	1465.83	0.000736305	1489.27	0.00222	1477.46	0.00173
1497.82	0.00179	1467.48	0.00080396	1490.97	0.00234	1479.13	0.00186
1499.54	0.00183	1469.13	0.000906507	1492.68	0.00241	1480.81	0.00199
		1470.79	0.001	1494.39	0.00246	1482.49	0.00213
		1472.45	0.00107	1496.1	0.0025	1484.18	0.00228
		1474.12	0.00114	1497.82	0.00257	1485.87	0.00242
		1475.78	0.00121	1499.54	0.00265	1487.57	0.00254
		1477.46	0.00127			1489.27	0.00263
		1479.13	0.00132			1490.97	0.00272
		1480.81	0.00138			1492.68	0.00282
		1482.49	0.00144			1494.39	0.00292
		1484.18	0.0015			1496.1	0.00303
		1485.87	0.00158			1497.82	0.00315
		1487.57	0.00167			1499.54	0.00328
		1489.27	0.00179
		1490.97	0.00194
		1492.68	0.00207
		1494.39	0.00219
		1496.1	0.00227
		1497.82	0.00232
		1499.54	0.00235

[truncated: 6 more sheets: Fig.5a, Fig.5b, Fig.5c, Fig.5d, Fig.5e, Fig.5f]
